# Supplementary material for: Mobile genetic element-driven genomic changes in a community-associated methicillin-resistant Staphylococcus aureus clone during its transmission in a regional community outbreak in Japan
Source: Microb Genom. 2024 Jul 17;10(7):001272. doi: 10.1099/mgen.0.001272 (PMC11316552; doi:10.1099/mgen.0.001272)
Supplement: Uncited Supplementary Material 2. [file mgen-10-01272-s002.xlsx]

## Sheet: Table S1
Table S1. Sequencing statistics of the isolates sequenced in this study.
Isolatea	Sequence coverage	Assembly status	Genome size (bp)	Number of sequences	N50 scaffold (bp)	Geographic location	ST	Clonal complex	spa type	SCCmec typeb	PVL	Accession number	Strain depositionc
C005H04R		Complete	2846810	1	2846810	Japan:Miyazaki	30	30	t019	IVc	+	AP028863	NBRP
C082H60S-n	136.61	Scaffold	2791469	36	220400	Japan:Miyazaki	30	30	t019	IVc	+	BTJJ01000001-36
C012H08B	198.69	Scaffold	2824722	49	224510	Japan:Miyazaki	30	30	t019	IVc	+	BTJK01000001-49
C016H10B	173.12	Scaffold	2823700	50	224537	Japan:Miyazaki	30	30	t019	IVc	+	BTJL01000001-50
C017H11R	94.42	Scaffold	2823232	48	224754	Japan:Miyazaki	30	30	t019	IVc	+	BTJM01000001-48
C009H06R	107.98	Scaffold	2859573	52	224760	Japan:Miyazaki	30	30	t019	IVc	+	BTJN01000001-52
C018H12Ba	158.4	Scaffold	2823709	51	224259	Japan:Miyazaki	30	30	t019	IVc	+	BTJO01000001-51
C013H09Ba	129.43	Scaffold	2824481	46	297647	Japan:Miyazaki	30	30	t019	IVc	+	BTJP01000001-46
C006H05R	112.37	Scaffold	2823734	45	297803	Japan:Miyazaki	30	30	t019	IVc	+	BTJQ01000001-45
C020H14B	150.49	Scaffold	2825019	49	224424	Japan:Miyazaki	30	30	t019	IVc	+	BTJR01000001-49
C019H13R	122.97	Scaffold	2823599	50	224479	Japan:Miyazaki	30	30	t019	IVc	+	BTJS01000001-50
C021H15B	211.58	Scaffold	2825109	48	224679	Japan:Miyazaki	30	30	t019	IVc	+	BTJT01000001-48
C022H15R	55.71	Scaffold	2818295	54	140498	Japan:Miyazaki	30	30	t019	IVc	+	BTJU01000001-54
C023H16B	125.92	Scaffold	2825842	49	224763	Japan:Miyazaki	30	30	t019	IVc	+	BTJV01000001-49
C015H09Ra	66.44	Scaffold	2822933	54	297787	Japan:Miyazaki	30	30	t2529	IVc	+	BTJW01000001-54
C024H17Ba	53.43	Scaffold	2819200	54	224677	Japan:Miyazaki	30	30	t019	IVc	+	BTJX01000001-54
C018H12Bb	68.78	Scaffold	2822939	50	224741	Japan:Miyazaki	30	30	t019	IVc	+	BTJY01000001-50
C013H09Bb	65.71	Scaffold	2822020	55	224736	Japan:Miyazaki	30	30	t019	IVc	+	BTJZ01000001-55
C014H09R	53.68	Scaffold	2791426	57	174869	Japan:Miyazaki	30	30	t019	IVc	+	BTKA01000001-57
C026H18R	136.33	Scaffold	2833599	52	185167	Japan:Miyazaki	30	30	t019	IVc	+	BTKB01000001-52
C008H06Ra	60.71	Scaffold	2858384	51	174876	Japan:Miyazaki	30	30	t019	IVc	+	BTKC01000001-51
C004H03Ba	127.06	Scaffold	2825051	48	297825	Japan:Miyazaki	30	30	t019	IVc	+	BTKD01000001-48
C081H59N	222.57	Scaffold	2800151	46	297841	Japan:Miyazaki	30	30	t019	IVc	+	BTKE01000001-46
C027H19B	107.36	Scaffold	2823806	50	224744	Japan:Miyazaki	30	30	t019	IVc	+	BTKF01000001-50
C028H20R	58.36	Scaffold	2822459	50	214020	Japan:Miyazaki	30	30	t019	IVc	+	BTKG01000001-50
C030H21B	94.44	Scaffold	2778016	46	224755	Japan:Miyazaki	30	30	t019	IVc	-	BTKH01000001-46
C031H21R	107.64	Scaffold	2823731	48	224669	Japan:Miyazaki	30	30	t019	IVc	+	BTKI01000001-48
C060H42N	64.28	Scaffold	2823401	47	224631	Japan:Miyazaki	30	30	t019	IVc	+	BTKJ01000001-47
C032H22B	81.6	Scaffold	2824157	52	224749	Japan:Miyazaki	30	30	t019	IVc	+	BTKK01000001-52
C015H09Rb	65.74	Scaffold	2822256	54	224736	Japan:Miyazaki	30	30	t019	IVc	+	BTKL01000001-54
C034H23B	73.1	Scaffold	2822469	49	224744	Japan:Miyazaki	30	30	t019	IVc	+	BTKM01000001-49
C033H22R	65.69	Scaffold	2822239	53	224738	Japan:Miyazaki	30	30	t019	IVc	+	BTKO01000001-53
C035H63R	62.96	Scaffold	2822574	53	224471	Japan:Miyazaki	30	30	t019	IVc	+	BTKP01000001-53
C037H25B	59.47	Scaffold	2821395	55	224746	Japan:Miyazaki	30	30	t019	IVc	+	BTKQ01000001-55
C038H26R	199.2	Scaffold	2861703	51	224422	Japan:Miyazaki	30	30	t019	IVc	+	BTKR01000001-51
C039H27R	46	Scaffold	2816682	66	140442	Japan:Miyazaki	30	30	t019	IVc	+	BTKT01000001-66
C036H24R	87.66	Scaffold	2822526	44	297801	Japan:Miyazaki	30	30	t019	IVc	+	BTKU01000001-44
C040H28R	90.69	Scaffold	2823218	49	297799	Japan:Miyazaki	30	30	t019	IVc	+	BTKV01000001-49
C010H07Ba	127.38	Scaffold	2826455	45	199944	Japan:Miyazaki	30	30	t019	IVc	+	BTKW01000001-45
C042H29R	52.21	Scaffold	2817761	55	137435	Japan:Miyazaki	30	30	t019	IVc	+	BTKX01000001-55
C083H61Sa-n	90.63	Scaffold	2823468	51	220023	Japan:Miyazaki	30	30	t019	IVc	+	BTKY01000001-51
C001H01B	90.49	Scaffold	2782115	30	363868	Japan:Miyazaki	30	30	t019	IVc	+	BTKZ01000001-30
C083H61Sb-n	53.82	Scaffold	2820111	60	219843	Japan:Miyazaki	30	30	t019	IVc	+	BTLA01000001-60
C084H62S-n	99.62	Scaffold	2824471	46	224760	Japan:Miyazaki	30	30	t019	IVc	+	BTLB01000001-46
C045H31Ba	65.75	Scaffold	2819934	54	224646	Japan:Miyazaki	30	30	t019	IVc	+	BTLC01000001-54
C043H30Ba	75.3	Scaffold	2822080	53	224742	Japan:Miyazaki	30	30	t019	IVc	+	BTLD01000001-53
C085H63Ba	48.29	Scaffold	2816789	61	174808	Japan:Miyazaki	30	30	t019	IVc	+	BTLE01000001-61
C085H63Bb-n	64.02	Scaffold	2821601	52	224735	Japan:Miyazaki	30	30	t019	IVc	+	BTLF01000001-52
C086H63R-n	84.41	Scaffold	2824236	52	224347	Japan:Miyazaki	30	30	t019	IVc	+	BTLG01000001-52
C046H32B	55.65	Scaffold	2821999	70	174869	Japan:Miyazaki	30	30	t019	IVc	+	BTLH01000001-70
C041H29B	85.12	Scaffold	2859685	54	224594	Japan:Miyazaki	30	30	t019	IVc	+	BTLI01000001-54
C047H33B	86.01	Scaffold	2824755	53	137459	Japan:Miyazaki	30	30	t019	IVc	+	BTLJ01000001-53
C085H63Bc-n	80.2	Scaffold	2822148	46	224747	Japan:Miyazaki	30	30	t019	IVc	+	BTLK01000001-46
C087H63Ra-n	92.05	Scaffold	2823897	52	224386	Japan:Miyazaki	30	30	t019	IVc	+	BTLL01000001-52
C087H63Rb	87.61	Scaffold	2788007	38	431826	Japan:Miyazaki	30	30	t019	IVc	+	BTLM01000001-38
C048H34B	136.88	Scaffold	2824135	48	224762	Japan:Miyazaki	30	30	t019	IVc	+	BTLN01000001-48
C051H35R	53.1	Scaffold	2871500	77	174814	Japan:Miyazaki	30	30	t019	IVc	+	BTLO01000001-77	NBRP
C044H30R	124.2	Scaffold	2823631	49	224670	Japan:Miyazaki	30	30	t019	IVc	+	BTLP01000001-49
C054H36B	95	Scaffold	2823569	49	224757	Japan:Miyazaki	30	30	t019	IVc	+	BTLQ01000001-49
C049H34R	56.45	Scaffold	2855138	49	220073	Japan:Miyazaki	30	30	t019	IVc	+	BTLR01000001-49
C043H30Bb	59.95	Scaffold	2818112	54	220075	Japan:Miyazaki	30	30	t019	IVc	+	BTLS01000001-54
C055H37Bb-n	63.98	Scaffold	2850848	58	294472	Japan:Miyazaki	30	30	t019	IVc	+	BTLT01000001-58
C055H37Ba	64.85	Scaffold	2858925	52	158196	Japan:Miyazaki	30	30	t019	IVc	+	BTLU01000001-52
C024H17Bb	85.94	Scaffold	2824227	52	224659	Japan:Miyazaki	30	30	t019	IVc	+	BTLV01000001-52
C056H38R	96.22	Scaffold	2824715	52	224753	Japan:Miyazaki	30	30	t019	IVc	+	BTLW01000001-52
C057H39R	83.95	Scaffold	2821900	54	222820	Japan:Miyazaki	30	30	t019	IVc	+	BTLX01000001-54
C003H02Ba	93.86	Scaffold	2859318	47	297787	Japan:Miyazaki	30	30	t019	IVc	+	BTLZ01000001-47
C055H37Bc	132.85	Scaffold	2861339	52	158222	Japan:Miyazaki	30	30	t019	IVc	+	BTMB01000001-52
C013H09Bc	101.03	Scaffold	2803993	46	181071	Japan:Miyazaki	30	30	t019	IVc	+	BTMD01000001-46
C052H35Ra-n	59.85	Scaffold	2800937	55	431790	Japan:Miyazaki	30	30	t019	IVc	+	BTME01000001-55
C024H17Bc	102.9	Scaffold	2824310	52	174896	Japan:Miyazaki	30	30	t019	IVc	+	BTMG01000001-52
C004H03Bb-n	87.98	Scaffold	2825125	52	297781	Japan:Miyazaki	30	30	t019	IVc	+	BTMI01000001-52
C088H64R	53.45	Scaffold	2818559	56	220069	Japan:Miyazaki	30	30	t019	IVc	+	BTMJ01000001-56
C089H64Ra	64.28	Scaffold	2821608	48	224735	Japan:Miyazaki	30	30	t019	IVc	+	BTMK01000001-48
C089H64Rb		Complete	2804800	1	2804800	Japan:Miyazaki	30	30	t019	IVc	+	AP028865	NBRP
C090H64B	105.49	Scaffold	2823071	48	224757	Japan:Miyazaki	30	30	t019	IVc	+	BTML01000001-48
C011H07R	57.47	Scaffold	2817725	60	137437	Japan:Miyazaki	30	30	t019	IVc	+	BTMM01000001-60
C010H07Bb-n	79.34	Scaffold	2823943	54	188038	Japan:Miyazaki	30	30	t019	IVc	+	BTMN01000001-54
C045H31Bb	79.64	Scaffold	2822684	52	224746	Japan:Miyazaki	30	30	t019	IVc	+	BTMO01000001-52
C058H40B	73.52	Scaffold	2822775	53	200178	Japan:Miyazaki	30	30	t019	IVc	+	BTMP01000001-53
C004H03Bc	105.83	Scaffold	2825127	49	297811	Japan:Miyazaki	30	30	t019	IVc	+	BTMR01000001-49
C024H17Bd	55.41	Scaffold	2819266	63	189232	Japan:Miyazaki	30	30	t019	IVc	+	BTMS01000001-63
C062H43N	253.5	Scaffold	2827832	48	224532	Japan:Miyazaki	30	30	t019	IVc	+	BTMT01000001-48
C007H06B-n	92.59	Scaffold	2747196	38	431832	Japan:Miyazaki	30	30	t019	IVc	-	BTMU01000001-38	NBRP
C008H06Rc	120.05	Scaffold	2815844	60	137633	Japan:Miyazaki	30	30	t019	IVc	+	BTMV01000001-60
C008H06Rb-n	143.31	Scaffold	2835984	60	154826	Japan:Miyazaki	30	30	t019	IVc	+	BTMW01000001-60
C063H44Na	213.2	Scaffold	2828749	47	297849	Japan:Miyazaki	30	30	t019	IVc	+	BTMX01000001-47
C059H41Ba	219.8	Scaffold	2843264	55	224567	Japan:Miyazaki	30	30	t019	IVc	+	BTMZ01000001-55
C059H41Bb-n	189.89	Scaffold	2842763	54	224195	Japan:Miyazaki	30	30	t019	IVc	+	BTNA01000001-54
C064H45Na	238.53	Scaffold	2827278	51	137681	Japan:Miyazaki	30	30	t019	IVc	+	BTNB01000001-51
C064H45Nb-n	251.21	Scaffold	2828605	52	137685	Japan:Miyazaki	30	30	t019	IVc	+	BTNC01000001-52
C002H01Ra	229.73	Scaffold	2833003	33	432259	Japan:Miyazaki	30	30	t019	IVc	+	BTND01000001-33	NBRP
C002H01Rb-n	287.15	Scaffold	2833781	33	432266	Japan:Miyazaki	30	30	t019	IVc	+	BTNE01000001-33
C061H42N	280.62	Scaffold	2827442	44	224797	Japan:Miyazaki	30	30	t019	IVc	+	BTNG01000001-44
C067H46Xa	224.6	Scaffold	2785052	34	363924	Japan:Miyazaki	30	30	t019	IVc	+	BTNH01000001-34
C065H46Xb-n	119.81	Scaffold	2782338	31	363872	Japan:Miyazaki	30	30	t019	IVc	+	BTNI01000001-31
C067H46Xb	129.98	Scaffold	2782526	32	220388	Japan:Miyazaki	30	30	t019	IVc	+	BTNJ01000001-32
C067H46Xc-n	79.43	Scaffold	2779285	35	431812	Japan:Miyazaki	30	30	t019	IVc	+	BTNK01000001-35
C025H17R	104	Scaffold	2822938	51	202360	Japan:Miyazaki	30	30	t019	IVc	+	BTNL01000001-51
C066H46X	89.53	Scaffold	2780669	33	431822	Japan:Miyazaki	30	30	t019	IVc	+	BTNM01000001-33
C063H44Nb	89.05	Scaffold	2822524	44	147769	Japan:Miyazaki	30	30	t019	IVc	+	BTNN01000001-44
C068H47Na	112.28	Scaffold	2826052	30	364379	Japan:Miyazaki	4216	30	t019	IVc	+	BTNO01000001-30
C068H47Nb-n	110.42	Scaffold	2824936	34	364373	Japan:Miyazaki	4216	30	t019	IVc	+	BTNP01000001-34
C068H47Nc	111.52	Scaffold	2825601	35	364379	Japan:Miyazaki	4216	30	t019	IVc	+	BTNQ01000001-35
C070H48Xa	115.96	Scaffold	2781793	31	363866	Japan:Miyazaki	30	30	t019	IVc	+	BTNR01000001-31
C071H49N	122.61	Scaffold	2780826	32	220386	Japan:Miyazaki	30	30	t019	IVc	+	BTNS01000001-32
C070H48Xb-n	156.16	Scaffold	2783390	31	431838	Japan:Miyazaki	30	30	t019	IVc	+	BTNT01000001-31
C069H48Xa-n	118.5	Scaffold	2782680	29	431822	Japan:Miyazaki	30	30	t019	IVc	+	BTNU01000001-29
C069H48Xb	137.64	Scaffold	2782222	30	363878	Japan:Miyazaki	30	30	t019	IVc	+	BTNV01000001-30
C072H50N	62.57	Scaffold	2778191	38	220050	Japan:Miyazaki	30	30	t975	IVc	+	BTNW01000001-38
C002H01Rc-n	64.14	Scaffold	2826935	39	224524	Japan:Miyazaki	30	30	t019	IVc	+	BTNX01000001-39
C091H65S	67.23	Scaffold	2796955	46	140748	Japan:Miyazaki	30	30	t019	IVc	+	BTNY01000001-46	NBRP
C073H51Na-n	72.01	Scaffold	2780921	37	278326	Japan:Miyazaki	30	30	t019	IVc	+	BTNZ01000001-37
C073H51Nb	97.52	Scaffold	2779472	28	431832	Japan:Miyazaki	30	30	t019	IVc	+	BTOA01000001-28
C074H52N	144.64	Scaffold	2820524	30	431846	Japan:Miyazaki	30	30	t019	IVc	+	BTOB01000001-30	NBRP
C075H53N	80.35	Scaffold	2824093	61	136618	Japan:Miyazaki	30	30	t019	IVc	+	BTOC01000001-61
C050H35Ba-n	78.37	Scaffold	2781297	33	363834	Japan:Miyazaki	30	30	t019	IVc	+	BTOD01000001-33
C053H35R	72.73	Scaffold	2781268	33	363828	Japan:Miyazaki	30	30	t019	IVc	+	BTOE01000001-33
C050H35Bb	84.21	Scaffold	2781131	32	363842	Japan:Miyazaki	30	30	t019	IVc	+	BTOF01000001-32
C073H51Nc	57.24	Scaffold	2776527	43	140442	Japan:Miyazaki	30	30	t019	IVc	+	BTOG01000001-43
C052H35Rc-n	69.84	Scaffold	2799278	53	219922	Japan:Miyazaki	30	30	t019	IVc	+	BTOI01000001-53
C052H35Rb	109.46	Scaffold	2804556	50	224322	Japan:Miyazaki	30	30	t019	IVc	+	BTOH01000001-50
C076H54N	99.09	Scaffold	2817380	34	363860	Japan:Miyazaki	30	30	t019	IVc	+	BTOK01000001-34	NBRP
C077H55Na	224.89	Scaffold	2831375	67	136220	Japan:Miyazaki	30	30	t019	IVc	+	BTOL01000001-67
C077H55Nb-n	185.08	Scaffold	2830838	61	136212	Japan:Miyazaki	30	30	t019	IVc	+	BTOM01000001-61
C010H07Bc	204.54	Scaffold	2824659	60	137685	Japan:Miyazaki	30	30	t019	IVc	+	BTON01000001-60
C029H20Ra	218.01	Scaffold	2827490	44	171234	Japan:Miyazaki	30	30	t019	IVc	+	BTOP01000001-44
C029H20Rb	122.35	Scaffold	2825661	54	160205	Japan:Miyazaki	30	30	t019	IVc	+	BTOQ01000001-54
C078H56Na-n	180.23	Scaffold	2869105	72	116584	Japan:Miyazaki	30	30	t019	IVc	+	BTOR01000001-72
C078H56Nb	186.47	Scaffold	2869452	73	116586	Japan:Miyazaki	30	30	t019	IVc	+	BTOS01000001-73
C050H35Bc	186.15	Scaffold	2786510	33	432255	Japan:Miyazaki	30	30	t019	IVc	+	BTOT01000001-33
C079H57N	172.15	Scaffold	2785896	34	431865	Japan:Miyazaki	30	30	t019	IVc	+	BTOV01000001-34
C080H58N	144.58	Scaffold	2867601	66	129876	Japan:Miyazaki	30	30	t019	IVc	+	BTOZ01000001-66
C092H66N	77.79	Scaffold	2736631	85	84378	Japan:Miyazaki	91	89	t375	IVa	-	BTKN01000001-85
C093H67B	83.66	Scaffold	2809481	62	99433	Japan:Miyazaki	8	8	t4133	I	-	BTKS01000001-62
C003H02Bb	135.9	Scaffold	2983080	84	92330	Japan:Miyazaki	8	8	t1767	I	-	BTLY01000001-84
C094H68N	104.22	Scaffold	2812676	60	85526	Japan:Miyazaki	8	8	t1767	I	-	BTMA01000001-60
C095H69R	100.05	Scaffold	2799026	86	81265	Japan:Miyazaki	89	89	t375	Vb	-	BTMC01000001-86
C096H70N	90.55	Scaffold	2816563	34	266443	Japan:Miyazaki	8	8	t1767	IV	-	BTMF01000001-34
C097H71X	100.15	Scaffold	2815179	37	610811	Japan:Miyazaki	8	8	t1767	IV	-	BTMH01000001-37
C098H72N	108.88	Scaffold	2828718	60	101907	Japan:Miyazaki	8	8	t121	IVa	-	BTMQ01000001-60
C099H73N	113.32	Scaffold	2772460	42	168138	Japan:Miyazaki	59	59	t437	Vb	+	BTMY01000001-42	NBRP
C065H46Xa	83.18	Scaffold	2934272	75	129496	Japan:Miyazaki	8	8	t1767	I	-	BTNF01000001-75
C100H74N	102.04	Scaffold	2862507	32	220681	Japan:Miyazaki	5	5	t002	II	-	BTOJ01000001-32
C101H75N	115.74	Scaffold	2813011	33	261694	Japan:Miyazaki	8	8	t1767	IV	-	BTOO01000001-33
C102H76N	107.2	Scaffold	2843832	26	611299	Japan:Miyazaki	8	8	t12891	IV	-	BTOU01000001-26
C103H77N	104.66	Scaffold	2755491	38	169882	Japan:Miyazaki	59	59	t437	Vb	+	BTOW01000001-38
C104H78N	131.31	Scaffold	2743949	38	169883	Japan:Miyazaki	59	59	t437	Vb	+	BTOX01000001-38
C105H79N	110.13	Scaffold	2743378	38	169873	Japan:Miyazaki	59	59	t437	Vb	+	BTOY01000001-38
C106H80N	89.73	Scaffold	2780503	44	184290	Japan:Miyazaki	59	59	t437	Vb	+	BTPA01000001-44
C107H81N	107.3	Scaffold	2765232	40	224137	Japan:Miyazaki	59	59	t437	Vb	+	BTPB01000001-40
a Strains belonging to the TDC clone are indicated in bold.
b These results were obtained using SCCmecFinder.
c Available in the Pathogenic bacteria program in the National Bioresource Project (NBRP; https://pathogenic-bacteria.nbrp.jp/index.jsp) in Japan.

## Sheet: Table S2
Table S2. Clinical and microbiological information of the TDC clone isolates analyzed in this study.
Isolate	Epidemiological link to M clinica	Date of childbirth at M clinic （year/month/day）	Date of isolation （year/month/day）	Clinical phenomenonb	Body site of isolationc	PFGE typed	PVL
C005H04R	1	2001-03-24	2001-06-19	B	hip, both legs	1a	+
C082H60S-n	3	NA	2001-06-01	NA	nasal cavity	1e	+
C012H08B	1	2001-06-02	2001-06-25	B	back	1a	+
C016H10B	1	2001-05-14	2001-07-04	B	abdomen, hip	1a	+
C017H11R	1	2001-07-22	2001-07-28	D（impetigo）	head, neck	1a	+
C009H06R	1	2001-01-24	2001-08-03	A	head	1a	+
C018H12Ba	1	2001-07-07	2001-08-06	B	abdomen, chest, both upper limbs	1a	+
C013H09Ba	1	2001-04-12	2001-08-06	A	hip	1a	+
C006H05R	1	2001-03-14	2001-08-07	B	face	1a	+
C020H14B	1	2001-07-10	2001-08-10	A	hip	1a	+
C019H13R	1	2001-06-29	2001-08-10	D（impetigo）	head	1a	+
C021H15B	1	2001-07-19	2001-08-11	A	nose	1a	+
C022H15R	1	2001-07-19	2001-08-11	A	abdomen	1a	+
C023H16B	1	2001-07-21	2001-08-11	B	hip	1a	+
C015H09Ra	1	2001-04-12	2001-08-16	B	head	1a	+
C024H17Ba	1	2001-07-05	2001-08-16	B	abdomen, hip, both legs	1a	+
C018H12Bb	1	2001-07-07	2001-08-06	B	abdomen, chest, both upper limbs	1a	+
C013H09Bb	1	2001-04-12	2001-08-06	A	hip	1a	+
C014H09R	1	2001-04-12	2001-08-24	A	hip	1a	+
C026H18R	1	2001-02-25	2001-08-27	C	left inguinal region	1a	+
C008H06Ra	1	2001-01-24	2001-08-25	B	head	1a	+
C004H03Ba	1	2001-04-03	2001-08-29	A	abdomen	1a	+
C081H59N	4	NA	2001-09-01	A	left thigh	1a	+
C027H19B	1	2001-08-09	2001-09-04	B	right leg	1a	+
C028H20R	1	2001-02-27	2001-09-04	C	abdomen	1a	+
C030H21B	1	2001-07-23	2001-09-04	C	abdomen	1d	-
C031H21R	1	2001-07-23	2001-09-05	A	chest	1a	+
C060H42N	4	NA	2001-09-07	A	left thigh	1a	+
C032H22B	1	2001-06-26	2001-09-12	A	chest	1a	+
C015H09Rb	1	2001-04-12	2001-09-14	B	head	1a	+
C034H23B	1	2001-06-05	2001-09-17	B	face	1a	+
C033H22R	1	2001-06-26	2001-09-28	A	neck	1a	+
C035H63R	1	2001-06-01	2001-10-06	A	right upper limb	1a	+
C037H25B	1	2001-08-30	2001-10-10	A	neck	1a	+
C038H26R	1	2001-09-08	2001-10-20	A	right thigh	1a	+
C039H27R	1	2001-08-18	2001-10-25	A	nose	1a	+
C036H24R	1	2000-10-12	2001-10-06	A	face	1a	+
C040H28R	1	2001-03-19	2001-10-26	A	right led	1a	+
C010H07Ba	1	2001-06-01	2001-10-29	A	hip	1a	+
C042H29R	1	2001-06-03	2001-11-07	A	chest	1a	+
C083H61Sa-n	3	NA	2001-11-15	NA	nasal cavity	1a	+
C001H01B	1	1999-09-28	2001-11-14	A	right thigh	NA	+
C083H61Sb-n	3	NA	2001-11-24	NA	nasal cavity	1a	+
C084H62S-n	3	NA	2001-11-24	NA	nasal cavity	1a	+
C045H31Ba	1	2001-06-05	2001-11-24	C	right axilla	1a	+
C043H30Ba	1	2001-08-27	2001-11-20	A	chest	1a	+
C085H63Ba	1	2001-06-01	2001-12-07	Other（mastitis）	breast	1a	+
C085H63Bb-n	1	2001-06-01	2001-12-11	Other（mastitis）	nasal cavity	1a	+
C086H63R-n	1	2001-06-01	2001-12-11	NA	nasal cavity	1a	+
C046H32B	1	2001-08-06	2001-12-11	A	abdomen	1a	+
C041H29B	1	2001-06-03	2001-12-13	B	abdomen	1a	+
C047H33B	1	2001-06-27	2001-12-14	B	face, nose, abdomen	1a	+
C085H63Bc-n	1	2001-06-01	2001-12-18	Other（mastitis）	nasal cavity	1a	+
C087H63Ra-n	1	2001-06-01	2001-12-18	NA	nasal cavity	1a	+
C087H63Rb	1	2001-06-01	2001-12-18	NA	anus	1e	+
C048H34B	1	2001-07-14	2001-12-17	B	face	1a	+
C051H35R	1	2001-09-27	2002-01-04	B	left thigh	1a	+
C044H30R	1	2001-08-27	2002-01-19	A	head	1a	+
C054H36B	1	2001-06-14	2002-01-15	A	left axilla	1a	+
C049H34R	1	2001-07-14	2002-02-20	A	chest	1a	+
C043H30Bb	1	2001-08-27	2002-02-14	A	right shoulder	1a	+
C055H37Bb-n	1	2001-01-23	2002-02-27	A	nasal cavity	1a	+
C055H37Ba	1	2001-01-23	2002-02-27	A	face	1a	+
C024H17Bb	1	2001-07-05	2002-03-01	B	abdomen, right thigh	1a	+
C056H38R	1	2001-07-05	2002-04-09	A	head	1a	+
C057H39R	1	2001-07-17	2002-04-15	B	both legs	1a	+
C003H02Ba	1	2001-01-11	2002-04-15	B	hip	1a	+
C055H37Bc	1	2001-01-23	2002-04-22	B	face, left ear	1a	+
C013H09Bc	1	2001-04-12	2002-06-10	A	face	1a	+
C052H35Ra-n	1	2001-09-27	2002-05-17	B	nasal cavity	1e	+
C024H17Bc	1	2001-07-05	2002-07-03	A	abdomen	1a	+
C004H03Bb-n	1	2001-04-03	2002-07-13	B	nasal cavity	1a	+
C088H64R	1	2001-07-10	2002-04-17	NA	anus	1a	+
C089H64Ra	1	2001-07-10	2002-04-17	NA	anus	1a	+
C089H64Rb	1	2001-07-10	2002-04-17	NA	anus	1e*	+
C090H64B	1	2001-07-10	2002-04-17	Other （mastitis）	breast	1a	+
C011H07R	1	2001-06-01	2002-07-31	A	abdomen	1a	+
C010H07Bb-n	1	2001-06-01	2002-08-16	A	nasal cavity	1a	+
C045H31Bb	1	2001-06-05	2002-09-17	A	right knee	1a	+
C058H40B	1	2001-04-15	2002-10-05	A	inguinal region	1a	+
C004H03Bc	1	NA	2002-10-21	NA	NA	1a*	+
C024H17Bd	1	2001-07-05	2002-10-22	A	right hand	1a	+
C062H43N	4	NA	2002-10-29	A	back	1a	+
C007H06B-n	1	2001-01-24	2002-12-02	A	nasal cavity	1g	-
C008H06Rc	1	2001-01-24	2002-12-06	A	abdomen	1b	+
C008H06Rb-n	1	2001-01-24	2002-12-06	A	nasal cavity	1a	+
C063H44Na	4	NA	2002-12-18	A	head	1a	+
C059H41Ba	1	2001-05-03	2003-01-17	A	face	1c	+
C059H41Bb-n	1	2001-05-03	2003-01-17	A	nasal cavity	1c	+
C064H45Na	4	NA	2003-01-21	A	face	1a	+
C064H45Nb-n	4	NA	2003-01-21	A	nasal cavity	1a	+
C002H01Ra	1	1999-09-28	2003-02-17	D	skin ulcer with herpes zoster	1e	+
C002H01Rb-n	1	1999-09-28	2003-02-17	D	nasal cavity	1e	+
C061H42N	4	NA	2003-04-08	A	abdomen	1a	+
C067H46Xa	2	2002-06-11	2003-04-21	A	head	1e	+
C065H46Xb-n	2	2002-06-11	2003-04-28	NA	nasal cavity	1e	+
C067H46Xb	2	2002-06-11	2003-05-17	A	head	1e	+
C067H46Xc-n	2	2002-06-11	2003-05-17	A	nasal cavity	1e	+
C025H17R	1	2001-07-05	2003-05-21	A	chest	1a	+
C066H46X	2	2002-06-11	2003-06-10	A	knee	1e	+
C063H44Nb	4	NA	2003-06-16	NA	NA	1a*	+
C068H47Na	4	NA	2003-06-21	A	right thigh	1e	+
C068H47Nb-n	4	NA	2003-06-27	A	nasal cavity	1e	+
C068H47Nc	4	NA	2003-06-27	D (erosion)	left ear	1e	+
C070H48Xa	2	2002-01-17	2003-08-25	NA	NA	1e	+
C071H49N	4	NA	2003-08-26	A	chest	1e	+
C070H48Xb-n	2	2002-01-17	2003-08-28	NA	nasal cavity	1e	+
C069H48Xa-n	2	2002-01-17	2003-08-28	A	nasal cavity	1e	+
C069H48Xb	2	2002-01-17	2003-08-28	A	left forearm	1e	+
C072H50N	4	NA	2003-09-16	A	left elbow	1e	+
C002H01Rc-n	1	1999-09-28	2003-09-22	NA	nasal cavity	1e	+
C091H65S	3	NA	2003-12-27	A	left hand back	1e	+
C073H51Na-n	4	NA	2004-01-05	A	nasal cavity	1e	+
C073H51Nb	4	NA	2004-01-05	A	back	1e	+
C074H52N	4	NA	2004-01-21	A	face	1e	+
C075H53N	4	NA	2004-01-30	A	NA	1a	+
C050H35Ba-n	1	2001-09-27	2004-02-02	B	nasal cavity	1e	+
C053H35R	1	2001-09-27	2004-02-02	A	left axilla	1e	+
C050H35Bb	1	2001-09-27	2004-02-02	B	face	1e	+
C073H51Nc	4	NA	2004-04-12	A	back	1e	+
C052H35Rc-n	1	2001-09-27	2004-06-14	A	nasal cavity	1e	+
C052H35Rb	1	2001-09-27	2002-05-17	B	abdomen	1e	+
C076H54N	4	NA	2004-07-20	A	right thigh	1e	+
C077H55Na	4	NA	2004-07-27	A	posterior region of neck	1h	+
C077H55Nb-n	4	NA	2004-07-30	A	nasal cavity	1h	+
C010H07Bc	1	2001-06-08	2004-08-03	A	hip	1a	+
C029H20Ra	1	2001-02-27	2004-12-01	A	face	1a	+
C029H20Rb	1	2001-02-27	2005-02-15	NA	NA	1a*	+
C078H56Na-n	4	NA	2005-03-16	A	nasal cavity	1a	+
C078H56Nb	4	NA	2005-03-16	A	left thigh	1a	+
C050H35Bc	1	2001-09-27	2005-05-13	A	face	1e	+
C079H57N	4	NA	2006-10-23	A	hip	1e	+
C080H58N	4	NA	2007-12-18	A	nose	1a	+
a 1; persons gave birth at M clinic before the end of 2001 and their family members, 2; persons gave birth at M clinic later the begining of 2002 and their household members, 3; staffs of M clinic and their household member, 4; unknown,
b A; furuncle, B; furunculosis, C; carbuncle, D; other skin diseases, Other; other diseases, NA; not available (no information) or asymtomatic carrier
c All lesions observed are indicated when multiple lesions were observed. NA; not available (no information)
d Re-assigned PFGE types are indicated by asterisk. NA; not available (no information)

## Sheet: Table S3
Table S3. S. aureus genome sequences obtained from the NCBI database.
Strain	Assembly status	Genome size (bp)	Number of sequences	N50 contig (bp)	Geographic location	Geographic region	ST	Clonal complex	spa type	SCCmec type	PVL	Accession number	Source of sequence data
MRSA252	Complete	2902619	1	2902619	Unknown	Unknown	36	30	t018	II	-	GCF_000011505.1	NCBI
TCH60	Complete	2827166	2	2802675	Unknown	Unknown	4618	30	t019	IVc	+	GCF_000159535.2	NCBI
WBG10049	Scaffold	2800799	12	588566	Australia	Oceania	30	30	t019	IVd	+	GCF_000162715.1	NCBI
58-424	Scaffold	2828372	23	1007075	USA: Georgia	North America	30	30	t021	MSSA	+	GCF_000162815.1	NCBI
A017934/97	Scaffold	2819319	20	975012	Sweden	Europe	30	30	t021	IVc	-	GCF_000163335.1	NCBI
CGS00	Contig	2781527	18	246013	Unknown	Unknown	30	30	t012	MSSA	-	GCF_000193835.1	NCBI
21195	Contig	2819236	54	130899	Unknown	Unknown	30	30	t076	MSSA	+	GCF_000221845.1	NCBI
21264	Contig	2843563	56	116877	Unknown	Unknown	30	30	t018	MSSA	-	GCF_000242515.1	NCBI
21342	Contig	2815489	108	74625	Unknown	Unknown	34	30	untypable	MSSA	-	GCF_000245575.1	NCBI
21345	Contig	2774880	67	67428	Unknown	Unknown	30	30	t122	MSSA	-	GCF_000245615.1	NCBI
CIG1214	Contig	3027776	16	353372	Unknown	Unknown	346	30	t018	II	-	GCF_000248535.1	NCBI
CIG1500	Contig	3069467	20	306088	Unknown	Unknown	36	30	t17416	II	-	GCF_000248575.1	NCBI
CIG1605	Contig	2974437	14	458419	Unknown	Unknown	36	30	t018	II	-	GCF_000248595.1	NCBI
CIG1176	Contig	3025531	20	425535	Unknown	Unknown	36	30	t018	II	-	GCF_000248735.1	NCBI
CIG1233	Contig	2983692	14	391572	Unknown	Unknown	36	30	t1239	II	-	GCF_000248775.1	NCBI
CIG1267	Contig	3004248	14	462930	Unknown	Unknown	346	30	t268	II	-	GCF_000248875.1	NCBI
CIG149	Contig	2938720	29	181198	Unknown	Unknown	36	30	t018	II	-	GCF_000248895.1	NCBI
CIGC341D	Contig	3054526	23	501965	Unknown	Unknown	36	30	t018	II	-	GCF_000248955.1	NCBI
122051	Contig	2745390	140	51384	Switzerland: Geneva	Europe	30	30	untypable	IVc	+	GCF_000401455.1	NCBI
S2397	Contig	2772264	75	79857	France: Lyon	Europe	30	30	t433	MSSA	+	GCF_000577595.1	NCBI
DAR5867	Contig	2838226	82	72584	Argentina	South America	30	30	t012	MSSA	-	GCF_000596405.1	NCBI
T16600	Contig	2715162	158	39243	Unknown	Unknown	30	30	untypable	IVc	-	GCF_000602045.1	NCBI
21230	Contig	2790829	75	70829	Unknown	Unknown	30	30	t238	MSSA	-	GCF_000626915.1	NCBI
21275	Contig	2803574	48	119858	Unknown	Unknown	34	30	untypable	MSSA	-	GCF_000626935.1	NCBI
SA10-LAU	Contig	2814855	68	175142	Unknown	Unknown	30	30	t019	IVc	+	GCF_000708405.1	NCBI
SA11-LAU	Contig	2826227	51	151314	Unknown	Unknown	30	30	t021	MSSA	-	GCF_000708425.1	NCBI
NGS-ED-1006	Contig	2808423	11	536641	UK: Edinburgh, Royal Infirmary Edinburgh, Neonatal unit	Europe	30	30	t924	MSSA	-	GCF_000739205.1	NCBI
ATCC_25923_1	Complete	2806345	2	2778854	USA: Seattle	North America	243	30	t021	MSSA	+	GCF_000756205.1	NCBI
FORC_001	Complete	2886017	1	2886017	South Korea: Inchon	Asia (except Japan)	30	30	t338	MSSA	-	GCF_000772025.1	NCBI
UAMS-1_1	Scaffold	2763963	2	1899074	USA	North America	30	30	t021	MSSA	-	GCF_000788115.1	NCBI
SA-022	Contig	2828833	75	150906	Switzerland: Bern	Europe	30	30	t137	MSSA	-	GCF_000878025.1	NCBI
ILRI_Eymole1/1	Complete	2874302	1	2874302	(Kenya) see description	Africa	30	30	untypable	MSSA	-	GCF_000953255.1	NCBI
FDAARGOS_30	Complete	2861652	1	2861652	Unknown	Unknown	30	30	t238	MSSA	-	GCF_001018975.2	NCBI
FDAARGOS_45	Contig	2938813	15	417114	Denmark	Europe	36	30	t018	II	-	GCF_001019175.2	NCBI
FDAARGOS_20	Complete	2818312	1	2818312	Unknown	Unknown	30	30	t019	IVa	+	GCF_001019395.2	NCBI
FDAARGOS_32	Contig	2883568	9	2858972	United Kingdom: London	Europe	30	30	t076	MSSA	+	GCF_001019455.2	NCBI
B6	Contig	2830424	71	76882	Brazil: Niteroi, Rio de Janeiro	South America	30	30	t433	IVc	+	GCF_001026765.1	NCBI
103_SAUR	Contig	2815419	149	66097	USA: WA	North America	30	30	t012	MSSA	-	GCF_001060125.1	NCBI
1257_SAUR	Contig	2795383	127	61958	USA: WA	North America	30	30	t2579	MSSA	-	GCF_001061355.1	NCBI
1258_SAUR	Contig	2795944	135	61958	USA: WA	North America	30	30	t2579	MSSA	-	GCF_001062475.1	NCBI
1259_SAUR	Scaffold	2796634	117	66173	USA: WA	North America	30	30	t2579	MSSA	-	GCF_001062485.1	NCBI
1264_SAUR	Contig	2803520	120	80285	USA: WA	North America	30	30	t2579	MSSA	-	GCF_001062555.1	NCBI
571_SAUR	Contig	2888212	98	71504	USA: WA	North America	30	30	untypable	MSSA	-	GCF_001065445.1	NCBI
756_SAUR	Scaffold	2833395	121	54692	USA: WA	North America	30	30	t012	MSSA	-	GCF_001067185.1	NCBI
S54F9	Contig	2775603	51	137629	Denmark	Europe	433	30	t1333	MSSA	-	GCF_001281605.1	NCBI
CC022	Contig	2830157	36	152961	Brazil: Niteroi	South America	30	30	t318	IVa	+	GCF_001411605.1	NCBI
CC169	Contig	2812068	29	171565	Brazil: Niteroi	South America	2864	30	t318	IVa	-	GCF_001411685.1	NCBI
SCPM-O-B-7438	Contig	2802085	75	109136	Unknown	Unknown	30	30	t2509	MSSA	-	GCF_001639185.1	NCBI
SCPM-O-B-7779	Contig	2756641	72	118279	Unknown	Unknown	30	30	t122	MSSA	-	GCF_001639195.1	NCBI
SA_80001	Contig	2765098	73	134523	Spain: Madrid	Europe	30	30	t012	MSSA	-	GCF_001900045.1	NCBI
SJTUF_J27	Complete	2804759	1	2804759	China: Shanghai	Asia (except Japan)	433	30	t1333	MSSA	-	GCF_001956755.1	NCBI
ATCC_25923_2	Scaffold	2765545	44	138497	Unknown	Unknown	243	30	t021	MSSA	+	GCF_001997145.1	NCBI
MRSARF-7	Scaffold	2675851	60	109870	India: Veraval, Gujarat	Asia (except Japan)	243	30	t021	MSSA	+	GCF_002092995.1	NCBI
MRSARF-10	Scaffold	2675251	82	81756	India: Veraval, Gujarat	Asia (except Japan)	243	30	t021	MSSA	+	GCF_002093005.2	NCBI
V13/2/439	Contig	2779668	216	51253	Australia	Oceania	30	30	t019	IVc	+	GCF_002104815.1	NCBI
CFSA249	Scaffold	2897406	108	85809	USA:Cincinatti	North America	30	30	t037	MSSA	-	GCF_002121895.1	NCBI
CFSA246	Scaffold	2822584	131	73103	USA: Cincinatti	North America	30	30	t338	MSSA	-	GCF_002121925.1	NCBI
CFSA239	Scaffold	2788742	111	92857	USA: Cincinatti	North America	30	30	t338	MSSA	-	GCF_002121995.1	NCBI
CFSA238	Scaffold	2817866	114	73820	USA: Cincinatti	North America	30	30	t338	MSSA	-	GCF_002122035.1	NCBI
CFSA253	Scaffold	2888437	208	62651	USA: Cincinatti	North America	30	30	t338	MSSA	-	GCF_002122795.1	NCBI
CFSA245	Scaffold	2815429	132	54245	USA: Cincinatti	North America	30	30	t338	MSSA	-	GCF_002122875.1	NCBI
CFSA247	Scaffold	2817421	84	88267	USA: Cincinatti	North America	30	30	t338	MSSA	-	GCF_002122885.1	NCBI
CFSA235	Scaffold	2864796	95	79864	USA:Cincinatti	North America	30	30	t037	MSSA	-	GCF_002122915.1	NCBI
CFSA231	Scaffold	2877158	128	55534	USA: Cincinatti	North America	30	30	t012	MSSA	-	GCF_002122935.1	NCBI
CFSA141	Scaffold	2819227	90	127160	USA: Cincinatti	North America	30	30	t338	MSSA	-	GCF_002123795.1	NCBI
CFSA136	Scaffold	2845958	80	131974	USA: Cincinatti	North America	30	30	t1239	MSSA	-	GCF_002123865.1	NCBI
CFSA198	Scaffold	2857955	126	67798	USA:Cincinatti	North America	30	30	t021	MSSA	-	GCF_002124595.1	NCBI
CFSA158	Scaffold	2815764	71	122855	USA: Cincinatti	North America	30	30	t2868	MSSA	-	GCF_002124815.1	NCBI
CFSA138	Scaffold	2806473	70	150378	USA: Cincinatti	North America	30	30	t338	MSSA	-	GCF_002124935.1	NCBI
CFSA110	Scaffold	2816722	141	60160	USA: Cincinatti	North America	30	30	t338	MSSA	-	GCF_002125025.1	NCBI
c54	Scaffold	2858575	213	35145	USA: Cincinatti	North America	30	30	t012	MSSA	-	GCF_002126125.1	NCBI
c49	Scaffold	2768776	78	129410	USA: Cincinatti	North America	30	30	t012	MSSA	-	GCF_002126195.1	NCBI
c43	Scaffold	2870503	130	73360	USA:Cincinatti	North America	30	30	t021	MSSA	-	GCF_002126255.1	NCBI
abscess130	Scaffold	2860130	136	113814	USA: Cincinatti	North America	30	30	t021	MSSA	-	GCF_002126275.1	NCBI
I3	Scaffold	2815948	54	166654	Denmark: Aalborg	Europe	30	30	t342	MSSA	-	GCF_002156445.1	NCBI
Seattle_1945_1	Complete	2806349	2	2778859	Germany: Saarbruecken	Europe	243	30	t021	MSSA	+	GCF_002202075.1	NCBI
Seattle_1945_2	Complete	2819703	2	2792213	Germany: Dresden	Europe	243	30	t021	MSSA	+	GCF_002202095.1	NCBI
ABFQX	Contig	2833261	54	170160	USA	North America	30	30	t1577	MSSA	-	GCF_002250865.1	NCBI
UV1167	Contig	2834136	166	54458	Venezuela: Caracas	South America	30	30	t019	IVg	-	GCF_002260445.1	NCBI
UA939	Contig	2777582	56	104339	Argentina: Buenos Aires	South America	30	30	t138	IVc	+	GCF_002267845.1	NCBI
UA923	Contig	2775665	60	109641	Argentina: Buenos Aires	South America	30	30	t019	IVc	+	GCF_002268105.1	NCBI
UA935	Contig	2762998	53	137345	Argentina: Buenos Aires	South America	30	30	t019	IVc	+	GCF_002268135.1	NCBI
CFSAN007847	Complete	2857060	1	2857060	USA:IL	North America	30	30	t122	MSSA	-	GCF_002633785.1	NCBI
UMB0910	Contig	2868071	43	147682	USA: Maywood, IL	North America	39	30	t007	II	-	GCF_002884555.1	NCBI
UA770	Contig	2819315	319	38843	Argentina: Buenos Aires	South America	30	30	t019	IV	-	GCF_002887345.1	NCBI
UA845	Contig	2778244	91	81176	Argentina: Buenos Aires	South America	30	30	t019	IVc	+	GCF_002887395.1	NCBI
UV1166	Contig	2825353	155	62369	Venezuela: Caracas	South America	30	30	t019	untypable	-	GCF_002887445.1	NCBI
0201753-1	Contig	2861041	2	2859169	Unknown	Unknown	30	30	t2271	MSSA	-	GCF_003017395.1	NCBI
102220019-2	Contig	2897495	3	2881647	Unknown	Unknown	34	30	t166	MSSA	-	GCF_003017475.1	NCBI
22265-1	Contig	2943092	2	2927335	Unknown	Unknown	5110	30	t021	MSSA	-	GCF_003017535.1	NCBI
CFSAN018749	Complete	2918141	2	2913744	Denmark	Europe	433	30	t1333	Vc	-	GCF_003030065.1	NCBI
CFSAN007896	Complete	2855675	1	2855675	USA: IL	North America	30	30	t3800	MSSA	-	GCF_003031425.1	NCBI
SAM-14	Contig	2902289	67	142137	Lebanon	Asia (except Japan)	30	30	t021	IVa	-	GCF_003038465.1	NCBI
Sa02	Contig	2834657	35	175301	China: Hangzhou	Asia (except Japan)	39	30	t007	II	-	GCF_003052325.1	NCBI
Sa03	Contig	2832232	35	175072	China: Hangzhou	Asia (except Japan)	39	30	t007	II	-	GCF_003052335.1	NCBI
ATCC 43300	Contig	2833835	34	175301	USA: Kansas	North America	39	30	t007	II	-	GCF_003052445.1	NCBI
AR_0470	Complete	2963657	1	2963657	Unknown	Unknown	30	30	t017	IVi	-	GCF_003193745.1	NCBI
13420	Chromosome	2836531	3	2807636	Brazil: Niteroi	South America	30	30	t318	IVa	+	GCF_003194105.1	NCBI
0201753-2	Chromosome	2870488	1	2870488	Unknown	Unknown	30	30	t2271	MSSA	-	GCF_003194185.1	NCBI
SAUR1516	Contig	2903902	56	175253	Algeria: Constantine	Africa	34	30	t166	Vb	-	GCF_003236225.1	NCBI
CM178	Contig	2841301	55	150921	Italy: Florence	Europe	30	30	t012	MSSA	-	GCF_003236765.1	NCBI
CM168	Contig	2842626	65	129198	Italy: Florence	Europe	34	30	t3905	MSSA	-	GCF_003236895.1	NCBI
CM113	Contig	2812036	39	170736	Italy: Florence	Europe	30	30	t433	IVc	+	GCF_003237495.1	NCBI
CM92	Contig	2765704	32	225332	Italy: Florence	Europe	30	30	t019	IVc	+	GCF_003237675.1	NCBI
CM171	Contig	2800498	50	150916	Italy: Florence	Europe	34	30	t414	MSSA	-	GCF_003237865.1	NCBI
CM86	Contig	2764900	28	224999	Italy: Florence	Europe	30	30	t019	IVc	+	GCF_003238345.1	NCBI
CM150	Contig	2788069	37	142737	Italy: Florence	Europe	5112	30	t3427	MSSA	+	GCF_003239215.1	NCBI
UAMS-1_2	Contig	2740599	57	100184	USA: Arkansas, McClellan Veterans Hospital in Little Rock	North America	30	30	t021	MSSA	-	GCF_003263455.1	NCBI
468	Complete	2813963	1	2813963	Germany	Europe	30	30	t748	MSSA	-	GCF_003354625.1	NCBI
277	Complete	2805047	1	2805047	Germany	Europe	30	30	t012	MSSA	-	GCF_003354685.1	NCBI
143	Complete	2813908	1	2813908	Germany	Europe	30	30	t748	MSSA	-	GCF_003354725.1	NCBI
466	Complete	2813964	1	2813964	Germany	Europe	30	30	t748	MSSA	-	GCF_003354745.1	NCBI
85	Complete	2806113	1	2806113	Germany	Europe	30	30	t012	MSSA	-	GCF_003354785.1	NCBI
AFIPCBER_B_8.4	Contig	2715282	60	110144	USA	North America	243	30	t037	MSSA	-	GCF_003403155.1	NCBI
M1C035	Scaffold	2821136	61	142126	Unknown	Unknown	30	30	t338	MSSA	-	GCF_003417345.1	NCBI
M1K096	Scaffold	2866459	61	170767	Unknown	Unknown	30	30	t338	MSSA	-	GCF_003419545.1	NCBI
M1K194	Contig	2781838	76	113609	Unknown	Unknown	30	30	t012	MSSA	-	GCF_003420245.1	NCBI
M6K018	Contig	2818833	57	160083	Unknown	Unknown	30	30	t338	MSSA	-	GCF_003421325.1	NCBI
M6K123	Scaffold	2884016	85	142005	Unknown	Unknown	30	30	t2029	MSSA	-	GCF_003422305.1	NCBI
M6K233	Scaffold	2811550	61	208510	Unknown	Unknown	30	30	untypable	MSSA	-	GCF_003423645.1	NCBI
M1C042	Contig	2823510	67	150891	Unknown	Unknown	30	30	t338	MSSA	-	GCF_003427075.1	NCBI
Sau-3298Lar	Contig	2853053	111	95884	Greece	Europe	30	30	t019	MSSA	-	GCF_003605235.1	NCBI
ZH04	Contig	2835408	86	85366	Switzerland: Zurich	Europe	1163	30	t4410	MSSA	-	GCF_003668675.1	NCBI
CFBR-172	Contig	2898057	83	174877	USA: Atlanta, GA	North America	37	30	t914	MSSA	-	GCF_003720415.1	NCBI
CFBR-309	Contig	2840258	80	158059	USA: Atlanta, GA	North America	30	30	untypable	MSSA	-	GCF_003720655.1	NCBI
BCH-SA-11	Contig	2843748	80	150770	USA: Boston, MA	North America	30	30	t122	MSSA	-	GCF_003720915.1	NCBI
BCH-SA-08	Contig	2871626	72	150513	USA: Boston, MA	North America	30	30	untypable	MSSA	-	GCF_003721005.1	NCBI
G0615	Scaffold	2740940	64	101863	Australia: Brisbane	Oceania	30	30	untypable	MSSA	-	GCF_003813305.1	NCBI
G0614	Scaffold	2761445	46	136293	Australia: Brisbane	Oceania	30	30	t012	MSSA	-	GCF_003813405.1	NCBI
G1236	Scaffold	2773199	53	92745	Australia: Brisbane	Oceania	30	30	t021	MSSA	-	GCF_003813445.1	NCBI
G1607	Contig	2782160	64	61948	Australia: Brisbane	Oceania	30	30	t584	MSSA	-	GCF_003813605.1	NCBI
G0055	Scaffold	2759629	65	123953	Australia: Brisbane	Oceania	30	30	t233	MSSA	-	GCF_003813665.1	NCBI
G0056	Scaffold	2757963	92	65857	Australia: Brisbane	Oceania	30	30	t233	MSSA	-	GCF_003813685.1	NCBI
G0063	Scaffold	2877874	92	62544	Australia: Brisbane	Oceania	34	30	t089	MSSA	-	GCF_003813705.1	NCBI
FDAARGOS_504	Complete	2894587	1	2894587	Unknown	Unknown	30	30	t019	IVg	-	GCF_003827915.1	NCBI
C0772	Scaffold	2800768	58	115839	Australia: Brisbane	Oceania	30	30	t012	MSSA	-	GCF_003857315.1	NCBI
SAZ_31	Contig	2806979	80	224853	Malaysia: Terengganu	Asia (except Japan)	30	30	t122	IVc	+	GCF_004122815.1	NCBI
RUH-32	Contig	2800762	51	138836	Saudi Arabia: Riyadh	Asia (except Japan)	30	30	t037	untypable	+	GCF_004295725.1	NCBI
04-002	Complete	2860082	1	2860082	USA: Idaho, Boise	North America	30	30	t012	MSSA	-	GCF_004421085.1	NCBI
19	Contig	2780954	70	136573	Unknown	Unknown	30	30	t1504	IVa	+	GCF_005048375.2	NCBI
DRKM28	Contig	2695273	433	12563	South Africa: Gauteng	Africa	1865	30	t318	MSSA	+	GCF_008040435.1	NCBI
DRKM31	Contig	2709656	429	11195	South Africa: Gauteng	Africa	1865	30	t318	MSSA	+	GCF_008040485.1	NCBI
TX0117	Contig	2757554	163	52224	USA	North America	30	30	untypable	MSSA	-	GCF_008123495.1	NCBI
GHA11	Chromosome	2792580	1	2792580	Ghana: Accra	Africa	30	30	t2132	MSSA	-	GCF_008630715.1	NCBI
UA785	Contig	2772629	40	198879	Argentina	South America	243	30	t021	MSSA	+	GCF_009674365.1	NCBI
UA936	Contig	2826452	101	131689	Argentina	South America	30	30	t021	MSSA	-	GCF_009674445.1	NCBI
UA894	Contig	2853206	259	35911	Argentina	South America	34	30	t089	MSSA	-	GCF_009675025.1	NCBI
UA867	Contig	2804810	107	63008	Argentina	South America	30	30	t012	MSSA	-	GCF_009675055.1	NCBI
UA937	Contig	2812076	133	55595	Argentina	South America	30	30	t012	MSSA	-	GCF_009675085.1	NCBI
UA909	Contig	2782464	113	83740	Argentina	South America	30	30	t018	MSSA	-	GCF_009675125.1	NCBI
UA880	Contig	2814026	125	55258	Argentina	South America	34	30	t089	MSSA	-	GCF_009675295.1	NCBI
UA871	Contig	2858509	87	129478	Argentina	South America	30	30	t012	MSSA	-	GCF_009675385.1	NCBI
UA934	Contig	2782859	84	150916	Argentina	South America	30	30	t840	MSSA	-	GCF_009675505.1	NCBI
UA822	Contig	2840521	105	77867	Argentina	South America	30	30	t726	MSSA	-	GCF_009675605.1	NCBI
UA820	Contig	2843096	142	73779	Argentina	South America	30	30	t017	MSSA	-	GCF_009675655.1	NCBI
UA855	Contig	2810000	113	70032	Argentina	South America	30	30	t012	MSSA	-	GCF_009675675.1	NCBI
UA778	Contig	2857324	79	116233	Argentina	South America	30	30	untypable	MSSA	-	GCF_009675805.1	NCBI
UA793	Contig	2896277	128	106949	Argentina	South America	30	30	t012	MSSA	-	GCF_009675815.1	NCBI
UA817	Contig	2853390	101	69703	Argentina	South America	30	30	t012	MSSA	-	GCF_009675915.1	NCBI
UA815	Contig	2854721	87	82729	Argentina	South America	30	30	t012	MSSA	-	GCF_009676005.1	NCBI
UA928	Contig	2844756	158	36277	Argentina	South America	30	30	t012	MSSA	-	GCF_009676255.1	NCBI
UA922	Contig	2869387	130	70722	Argentina	South America	30	30	t021	MSSA	-	GCF_009676265.1	NCBI
UA823	Contig	2845699	137	49947	Argentina	South America	30	30	t726	MSSA	-	GCF_009676305.1	NCBI
ST20130944	Complete	2897766	2	2895361	France	Europe	30	30	t012	MSSA	-	GCF_009728755.1	NCBI
ST20130945	Complete	2856204	2	2853520	France	Europe	30	30	t012	MSSA	-	GCF_009728775.1	NCBI
UP_1572	Complete	2858867	1	2858867	Unknown	Unknown	30	30	t012	MSSA	-	GCF_009912035.1	NCBI
UP_1654	Complete	2892590	2	2860390	Unknown	Unknown	30	30	t584	MSSA	-	GCF_009912075.1	NCBI
UP_1559	Complete	2883314	1	2883314	Unknown	Unknown	30	30	t021	MSSA	-	GCF_009912155.1	NCBI
UP_1452	Complete	2949972	1	2949972	Unknown	Unknown	30	30	t1306	MSSA	-	GCF_009912435.1	NCBI
UP_1352	Complete	2948281	1	2948281	Unknown	Unknown	34	30	untypable	MSSA	-	GCF_009912475.1	NCBI
UP_1033	Complete	2847876	1	2847876	Unknown	Unknown	30	30	t012	MSSA	-	GCF_009912595.1	NCBI
UP_764	Complete	2819041	1	2819041	Unknown	Unknown	30	30	t122	MSSA	-	GCF_009912675.1	NCBI
UP_818	Complete	2896381	1	2896381	Unknown	Unknown	30	30	t6315	MSSA	-	GCF_009912715.1	NCBI
UP_678	Complete	2823974	2	2798472	Unknown	Unknown	30	30	t1130	MSSA	+	GCF_009912735.1	NCBI
UP_248	Complete	2933430	1	2933430	Unknown	Unknown	30	30	t093	MSSA	-	GCF_009912795.1	NCBI
UP_462	Complete	2848793	1	2848793	Unknown	Unknown	30	30	t318	MSSA	-	GCF_009912835.1	NCBI
UP_322	Complete	2821898	1	2821898	Unknown	Unknown	30	30	t974	MSSA	-	GCF_009913075.1	NCBI
UP_338	Complete	2814235	1	2814235	Unknown	Unknown	30	30	t122	MSSA	-	GCF_009913215.1	NCBI
5147	Contig	2834716	108	63570	Colombia: Pereira	South America	30	30	t019	MSSA	-	GCF_010569505.1	NCBI
5507	Contig	2815372	117	43273	Colombia: Pereira	South America	30	30	t122	MSSA	-	GCF_010570845.1	NCBI
5438	Contig	2794570	177	30410	Colombia: Pereira	South America	30	30	t122	MSSA	-	GCF_010570905.1	NCBI
5435	Contig	2795361	290	21393	Colombia: Pereira	South America	30	30	t021	MSSA	-	GCF_010570935.1	NCBI
5298	Contig	2840587	90	81443	Colombia: Pereira	South America	30	30	t019	MSSA	-	GCF_010571165.1	NCBI
18SBCL675	Contig	2878951	19	2829665	Switzerland	Europe	30	30	t021	MSSA	-	GCF_013343965.1	NCBI
18SBCL671	Contig	2859553	49	2805767	Switzerland	Europe	30	30	t021	MSSA	-	GCF_013344105.1	NCBI
WKZ-1	Complete	2853017	1	2853017	Netherlands: University Medical Center Utrecht, Utrecht	Europe	30	30	t012	MSSA	-	GCF_013467165.1	NCBI
WKZ-2	Complete	2877266	1	2877266	Netherlands: University Medical Center Utrecht, Utrecht	Europe	30	30	t012	IVa	-	GCF_013467405.1	NCBI
NABI 1787	Contig	2810224	68	150818	USA: North Carolina	North America	30	30	t012	MSSA	-	GCF_014061685.1	NCBI
NABI 249	Contig	2861077	78	124102	USA: North Carolina	North America	30	30	t021	MSSA	-	GCF_014061995.1	NCBI
KE7810	Contig	2775699	27	391221	Germany, Heidelberg	Europe	30	30	t019	IVc	+	GCF_014180915.1	NCBI
KE4481	Contig	2847525	48	109597	Germany: Heidelberg	Europe	30	30	t342	IVc	+	GCF_014181255.1	NCBI
KE2775	Contig	2781042	29	249623	Germany, Heidelberg	Europe	30	30	t019	IVc	+	GCF_014181395.1	NCBI
14505	Scaffold	2767079	55	135119	USA: Maine	North America	30	30	t012	MSSA	-	GCF_014235205.1	NCBI
HH92	Contig	2737623	314	18312	USA: Los Angeles	North America	30	30	t338	MSSA	-	GCF_014773345.1	NCBI
MN8	Complete	2905879	1	2905879	USA	North America	30	30	t012	MSSA	-	GCF_022163365.1	NCBI
BSAC500	Contig	2909120	56	145841	UK: England	Europe	36	30	t018	II	-	GCF_900017495.1	NCBI
BSAC1013	Contig	2946298	72	150362	UK: England	Europe	36	30	untypable	II	-	GCF_900017575.1	NCBI
BSAC1445	Contig	2868798	51	150890	UK: England	Europe	36	30	t7785	II	-	GCF_900017595.1	NCBI
BSAC2543	Contig	2904167	70	132606	UK: Scotland	Europe	36	30	t012	II	-	GCF_900017655.1	NCBI
BSAC1027	Contig	2951080	72	124446	UK: Wales	Europe	36	30	t018	untypable	-	GCF_900018035.1	NCBI
BSAC1066	Contig	2906361	49	150891	UK: England	Europe	36	30	t018	II	-	GCF_900018065.1	NCBI
BSAC1203	Contig	2931282	59	143544	UK: England	Europe	36	30	t012	II	-	GCF_900018125.1	NCBI
BSAC1227	Contig	2906055	51	150301	UK: England	Europe	36	30	t012	II	-	GCF_900018135.1	NCBI
BSAC1309	Contig	2960273	72	124429	UK: England	Europe	36	30	t012	II	-	GCF_900018235.1	NCBI
BSAC1434	Contig	2944750	62	150839	UK: England	Europe	36	30	t018	II	-	GCF_900018295.1	NCBI
BSAC1460	Contig	2927544	62	145430	UK: England	Europe	36	30	t018	II	-	GCF_900018315.1	NCBI
BSAC331	Contig	2862130	47	150813	UK: England	Europe	36	30	t018	II	-	GCF_900018705.1	NCBI
BSAC338	Contig	2901989	54	150694	UK: England	Europe	36	30	t012	II	-	GCF_900018715.1	NCBI
BSAC112A	Contig	2971228	60	150390	UK: England	Europe	36	30	t018	II	-	GCF_900019095.1	NCBI
BSAC711	Contig	2871326	77	144879	UK: England	Europe	36	30	untypable	II	-	GCF_900019165.1	NCBI
BSAC973	Contig	2912510	67	150420	UK: England	Europe	36	30	t018	II	-	GCF_900019185.1	NCBI
BSAC612	Contig	2864635	58	150338	UK: England	Europe	36	30	t012	II	-	GCF_900020215.1	NCBI
BSAC1376	Contig	2866982	51	150840	UK: Scotland	Europe	36	30	t018	II	-	GCF_900020235.1	NCBI
BSAC1607	Contig	2877878	58	150378	Ireland	Europe	36	30	t012	II	-	GCF_900020445.1	NCBI
BSAC428	Contig	2865278	45	170882	UK: England	Europe	36	30	t342	II	-	GCF_900022575.1	NCBI
BSAC648	Scaffold	2909099	67	150414	UK: Scotland	Europe	36	30	t018	II	-	GCF_900022585.1	NCBI
BSAC1709	Contig	2938651	59	136101	UK: England	Europe	36	30	t018	II	-	GCF_900022655.1	NCBI
BSAC1728	Contig	2938828	50	170882	UK: England	Europe	36	30	t018	II	-	GCF_900022665.1	NCBI
BSAC2149	Contig	2866808	48	150365	UK: England	Europe	36	30	t7785	II	-	GCF_900031665.1	NCBI
BSAC847_rpt	Contig	2909009	42	170909	UK: England	Europe	36	30	t018	II	-	GCF_900033765.1	NCBI
BSAC309	Contig	2967009	65	120071	UK: England	Europe	36	30	t018	II	-	GCF_900035735.1	NCBI
BSAC306	Contig	2966936	66	120080	UK: England	Europe	36	30	t012	II	-	GCF_900035745.1	NCBI
BSAC523	Contig	2867667	50	144115	UK: Wales	Europe	36	30	t018	II	-	GCF_900035835.1	NCBI
BSAC569	Contig	2854075	65	141986	UK: England	Europe	36	30	t012	II	-	GCF_900035845.1	NCBI
BSAC653	Contig	2857941	42	170869	UK: England	Europe	36	30	t012	II	-	GCF_900035875.1	NCBI
BSAC2534	Contig	2897447	61	145748	UK: Scotland	Europe	36	30	t871	II	-	GCF_900036425.1	NCBI
BSAC855_rpt	Contig	2873728	38	160864	Ireland	Europe	36	30	t018	II	-	GCF_900036935.1	NCBI
BSAC762	Contig	2899787	61	126518	UK: England	Europe	2938	30	t018	II	-	GCF_900037645.1	NCBI
BSAC512	Scaffold	2866076	54	150831	UK: England	Europe	36	30	t012	II	-	GCF_900037705.1	NCBI
BSAC677	Contig	2948943	62	145564	UK: England	Europe	36	30	t018	II	-	GCF_900037715.1	NCBI
BSAC899	Contig	2938392	85	116091	UK: Scotland	Europe	36	30	t012	II	-	GCF_900037765.1	NCBI
BSAC842_rpt	Contig	2896384	37	150905	UK: England	Europe	36	30	t018	II	-	GCF_900038095.1	NCBI
BSAC232	Contig	2950273	77	150807	UK: England	Europe	36	30	t018	II	-	GCF_900038255.1	NCBI
BSAC241	Contig	2867035	43	152027	UK: England	Europe	36	30	t018	II	-	GCF_900038285.1	NCBI
BSAC438	Contig	2866199	62	78759	UK: England	Europe	36	30	t275	II	-	GCF_900038345.1	NCBI
BSAC554	Contig	2894173	47	150790	UK: England	Europe	36	30	t012	II	-	GCF_900038365.1	NCBI
BSAC565	Contig	2856232	68	145760	UK: England	Europe	36	30	t012	II	-	GCF_900038375.1	NCBI
BSAC693	Contig	2867087	67	125331	UK: England	Europe	36	30	t018	II	-	GCF_900038405.1	NCBI
BSAC773	Scaffold	2959943	54	150881	UK: Wales	Europe	2939	30	t018	untypable	-	GCF_900038415.1	NCBI
BSAC408	Contig	2839766	46	141905	UK: England	Europe	36	30	t012	II	-	GCF_900038735.1	NCBI
BSAC564	Contig	2818308	48	170859	UK: England	Europe	36	30	t253	II	-	GCF_900038785.1	NCBI
BSAC574	Contig	2946241	80	108798	UK: England	Europe	36	30	untypable	II	-	GCF_900038795.1	NCBI
BSAC823	Contig	2912069	53	152453	UK: England	Europe	36	30	t018	II	-	GCF_900038805.1	NCBI
BSAC36	Contig	2800588	45	150807	UK: England	Europe	36	30	t012	II	-	GCF_900038815.1	NCBI
BSAC247	Contig	2865316	41	174834	UK: England	Europe	36	30	t018	II	-	GCF_900038845.1	NCBI
BSAC264	Contig	2945161	58	136620	UK: England	Europe	36	30	t018	II	-	GCF_900038855.1	NCBI
BSAC411	Contig	2865361	48	150794	UK: Scotland	Europe	36	30	t012	II	-	GCF_900038865.1	NCBI
BSAC1072	Contig	2904260	51	170839	UK: England	Europe	36	30	t018	II	-	GCF_900038955.1	NCBI
BSAC1310	Scaffold	2966086	76	124429	UK: England	Europe	36	30	t018	II	-	GCF_900039015.1	NCBI
BSAC1455	Contig	2911729	63	134493	UK: England	Europe	36	30	t012	II	-	GCF_900039075.1	NCBI
BSAC1483	Contig	2867246	52	170864	UK: England	Europe	36	30	t018	II	-	GCF_900039105.1	NCBI
BSAC336	Contig	2903166	58	150401	UK: England	Europe	36	30	t012	II	-	GCF_900039665.1	NCBI
BSAC557	Contig	2971266	71	124458	UK: England	Europe	36	30	t018	II	-	GCF_900040075.1	NCBI
BSAC162	Contig	2865437	45	150824	UK: Scotland	Europe	36	30	t018	II	-	GCF_900040095.1	NCBI
BSAC177	Contig	2948472	57	150822	UK: England	Europe	36	30	t018	II	-	GCF_900040105.1	NCBI
BSAC1333	Contig	2896382	53	116091	UK: Wales	Europe	36	30	t14419	II	-	GCF_900040165.1	NCBI
BSAC1399	Contig	2871067	57	150355	UK: Scotland	Europe	36	30	t018	II	-	GCF_900040275.1	NCBI
BSAC1446	Contig	2869163	50	150359	UK: England	Europe	36	30	t7785	II	-	GCF_900040305.1	NCBI
BSAC1466	Contig	2906596	68	145761	UK: England	Europe	36	30	t018	II	-	GCF_900040315.1	NCBI
BSAC698	Contig	2846146	58	137314	UK: England	Europe	30	30	t021	IVc	+	GCF_900040395.1	NCBI
BSAC718	Contig	2915764	57	150966	UK: England	Europe	36	30	t018	II	-	GCF_900040405.1	NCBI
BSAC2007	Contig	2908919	51	150334	UK: Scotland	Europe	36	30	t012	II	-	GCF_900040565.1	NCBI
BSAC233	Contig	2906303	48	150835	UK: England	Europe	36	30	t012	II	-	GCF_900040835.1	NCBI
BSAC558	Contig	2971967	56	148008	UK: England	Europe	36	30	t018	II	-	GCF_900040855.1	NCBI
BSAC1780	Contig	2870122	73	170855	UK: England	Europe	36	30	t012	II	-	GCF_900041045.1	NCBI
BSAC2002	Contig	2909468	53	150304	UK: Scotland	Europe	36	30	t012	II	-	GCF_900041145.1	NCBI
BSAC2046	Contig	2942193	61	150332	UK: Scotland	Europe	36	30	t871	II	-	GCF_900041165.1	NCBI
BSAC1643	Contig	2850247	41	171659	UK: Scotland	Europe	36	30	t018	II	-	GCF_900041805.1	NCBI
BSAC1684	Contig	2947490	58	150810	UK: England	Europe	36	30	t012	II	-	GCF_900041845.1	NCBI
BSAC168	Contig	2867466	45	150826	UK: Scotland	Europe	36	30	t018	II	-	GCF_900041885.1	NCBI
BSAC886	Contig	2856470	71	136473	UK: England	Europe	36	30	untypable	II	-	GCF_900041965.1	NCBI
BSAC1318	Contig	2907495	58	148979	UK: England	Europe	36	30	t018	II	-	GCF_900042125.1	NCBI
BSAC1335	Contig	2804525	58	150318	UK: Wales	Europe	36	30	t012	II	-	GCF_900042145.1	NCBI
BSAC1690	Contig	2948868	65	150809	UK: England	Europe	36	30	t018	II	-	GCF_900042255.1	NCBI
BSAC2209	Contig	2870153	62	121653	UK: England	Europe	36	30	t012	II	-	GCF_900042625.1	NCBI
BSAC2271	Contig	2942914	72	114022	UK: England	Europe	36	30	t018	II	-	GCF_900042655.1	NCBI
BSAC1570	Contig	2786081	50	220171	UK: England	Europe	30	30	t019	IVc	+	GCF_900043635.1	NCBI
BSAC127	Contig	2863230	59	124574	UK: England	Europe	36	30	t018	II	-	GCF_900044405.1	NCBI
BSAC765	Contig	2870881	45	174870	UK: England	Europe	36	30	t018	II	-	GCF_900044495.1	NCBI
BSAC827	Contig	2910965	58	150857	UK: England	Europe	36	30	t018	II	-	GCF_900044515.1	NCBI
BSAC1397	Contig	2943788	73	145747	UK: Scotland	Europe	36	30	t018	II	-	GCF_900044535.1	NCBI
BSAC1487	Contig	2947071	65	150387	UK: England	Europe	36	30	t018	II	-	GCF_900044565.1	NCBI
BSAC2245	Contig	2906082	58	151594	UK: England	Europe	36	30	t018	II	-	GCF_900044615.1	NCBI
BSAC274	Contig	2906481	68	81119	UK: Wales	Europe	36	30	untypable	untypable	-	GCF_900044885.1	NCBI
BSAC642	Contig	2864280	66	110195	UK: Scotland	Europe	36	30	t018	II	-	GCF_900044925.1	NCBI
BSAC278	Contig	2856276	44	171184	UK: Wales	Europe	605	30	t275	MSSA	-	GCF_900045115.1	NCBI
BSAC1379	Contig	2899465	51	153045	UK: Scotland	Europe	36	30	t018	II	-	GCF_900045125.1	NCBI
BSAC76	Contig	2863261	50	150799	UK: England	Europe	36	30	t012	II	-	GCF_900045515.1	NCBI
BSAC112B	Contig	2968162	58	150410	UK: England	Europe	36	30	t018	II	-	GCF_900045565.1	NCBI
BSAC140	Contig	2829660	40	150835	UK: Scotland	Europe	36	30	t018	II	-	GCF_900045585.1	NCBI
BSAC24	Contig	2865241	57	136420	UK: England	Europe	36	30	untypable	II	-	GCF_900045595.1	NCBI
BSAC166	Contig	2865370	43	170678	UK: Scotland	Europe	36	30	t018	II	-	GCF_900045615.1	NCBI
BSAC169	Contig	2865300	42	150827	UK: Scotland	Europe	36	30	t018	II	-	GCF_900045625.1	NCBI
BSAC175	Contig	2864583	48	150815	UK: England	Europe	36	30	t018	II	-	GCF_900045635.1	NCBI
BSAC211	Contig	2904009	56	124442	UK: England	Europe	36	30	t012	II	-	GCF_900045645.1	NCBI
BSAC262	Contig	2906484	61	110199	UK: England	Europe	36	30	t012	II	-	GCF_900045685.1	NCBI
BSAC266	Contig	2945110	60	150811	UK: England	Europe	36	30	t018	II	-	GCF_900045695.1	NCBI
BSAC305	Contig	2968137	60	116157	UK: England	Europe	36	30	t018	II	-	GCF_900045725.1	NCBI
BSAC453	Contig	2944630	61	150823	UK: England	Europe	36	30	t018	II	-	GCF_900045795.1	NCBI
BSAC515	Contig	2948153	58	150842	UK: England	Europe	36	30	t018	II	-	GCF_900045815.1	NCBI
BSAC772	Contig	2867043	41	150873	UK: Wales	Europe	36	30	t018	II	-	GCF_900045975.1	NCBI
BSAC1472	Contig	2872569	58	150350	UK: England	Europe	36	30	t018	II	-	GCF_900046005.1	NCBI
BSAC372	Contig	2864807	49	170726	UK: England	Europe	36	30	t012	II	-	GCF_900046055.1	NCBI
BSAC1991	Contig	2913460	50	150342	UK: Scotland	Europe	36	30	t012	II	-	GCF_900046285.1	NCBI
BSAC1998	Contig	2908900	55	141402	UK: Scotland	Europe	36	30	t012	II	-	GCF_900046295.1	NCBI
BSAC2053	Contig	2811625	36	150918	UK: England	Europe	30	30	t012	MSSA	-	GCF_900046305.1	NCBI
BSAC2130	Contig	2903341	53	150831	UK: England	Europe	36	30	t012	II	-	GCF_900046365.1	NCBI
BSAC963	Contig	2864499	52	150386	UK: England	Europe	36	30	t012	II	-	GCF_900046865.1	NCBI
BSAC489	Contig	2910593	62	150385	UK: England	Europe	36	30	t018	II	-	GCF_900047175.1	NCBI
BSAC556	Scaffold	2966789	61	124440	UK: England	Europe	36	30	t012	II	-	GCF_900047225.1	NCBI
BSAC594	Contig	2908146	63	150330	UK: England	Europe	36	30	t012	II	-	GCF_900047265.1	NCBI
BSAC678	Contig	2952428	61	150459	UK: England	Europe	36	30	t018	II	-	GCF_900047315.1	NCBI
BSAC679	Contig	2948058	68	150888	UK: England	Europe	36	30	t018	II	-	GCF_900047325.1	NCBI
BSAC736	Contig	2954793	56	150876	UK: England	Europe	36	30	t018	II	-	GCF_900047385.1	NCBI
BSAC808	Contig	2892757	53	150385	UK: England	Europe	36	30	t018	II	-	GCF_900047435.1	NCBI
BSAC308	Contig	2968708	63	124445	UK: England	Europe	36	30	t018	II	-	GCF_900047505.1	NCBI
BSAC495	Contig	2942458	66	150322	UK: England	Europe	36	30	t012	II	-	GCF_900048135.1	NCBI
BSAC1632	Contig	2947549	68	142082	UK: England	Europe	36	30	t018	II	-	GCF_900048185.1	NCBI
BSAC2298	Contig	2947053	68	124400	UK: Wales	Europe	36	30	t012	untypable	-	GCF_900048195.1	NCBI
BSAC2398	Contig	2929062	59	150369	UK: England	Europe	36	30	t1662	II	-	GCF_900048235.1	NCBI
BSAC345	Contig	2906479	62	145558	UK: England	Europe	36	30	t018	II	-	GCF_900048465.1	NCBI
BSAC494	Contig	2945059	63	124437	UK: England	Europe	36	30	t238	II	-	GCF_900048505.1	NCBI
BSAC873	Contig	2865248	68	132033	UK: Scotland	Europe	36	30	t012	II	-	GCF_900048625.1	NCBI
BSAC1011	Contig	2893710	54	150832	UK: England	Europe	36	30	t012	II	-	GCF_900049465.1	NCBI
BSAC3136	Contig	2947653	68	150934	UK: England	Europe	36	30	t018	II	-	GCF_900050655.1	NCBI
BSAC1096	Contig	2905244	68	150827	UK: England	Europe	36	30	t018	II	-	GCF_900051095.1	NCBI
BSAC2027	Contig	2866642	53	170849	UK: England	Europe	36	30	t012	II	-	GCF_900052115.1	NCBI
BSAC2797	Contig	2949288	57	124446	UK: Wales	Europe	36	30	t018	untypable	-	GCF_900052635.1	NCBI
BSAC1777	Contig	2962861	61	150392	UK: England	Europe	36	30	t018	II	-	GCF_900053475.1	NCBI
BSAC2682	Contig	2846494	51	124833	UK: England	Europe	36	30	t018	II	-	GCF_900054455.1	NCBI
BSAC821	Contig	2908084	62	146647	UK: England	Europe	36	30	t012	II	-	GCF_900054935.1	NCBI
BSAC474	Contig	2906759	55	144960	UK: England	Europe	36	30	t685	II	-	GCF_900056965.1	NCBI
BSAC1878	Contig	2907634	56	150816	UK: England	Europe	36	30	t012	II	-	GCF_900056975.1	NCBI
BSAC3056	Contig	2867368	45	150461	UK: England	Europe	36	30	t018	II	-	GCF_900057795.1	NCBI
BSAC2975	Contig	2917915	61	150818	UK: England	Europe	36	30	t012	II	-	GCF_900058635.1	NCBI
BSAC2788	Contig	2897489	47	153564	UK: England	Europe	36	30	t018	II	-	GCF_900059805.1	NCBI
BSAC2649	Contig	2822070	43	170718	UK: England	Europe	36	30	t018	II	-	GCF_900060225.1	NCBI
BSAC2910	Contig	2966992	66	150855	UK: England	Europe	36	30	t018	II	-	GCF_900063345.1	NCBI
BSAC975	Scaffold	2909028	69	150791	UK: England	Europe	36	30	t012	II	-	GCF_900064545.1	NCBI
BSAR1212	Contig	2809271	43	148212	UK: England	Europe	30	30	t021	MSSA	-	GCF_900070225.1	NCBI
BSAR1211	Contig	2809693	44	128953	UK: England	Europe	30	30	t021	MSSA	-	GCF_900070255.1	NCBI
CC30_1	Scaffold	2850984	39	150835	Unknown	Unknown	30	30	t012	MSSA	-	GCF_900080265.1	NCBI
CC30_2	Scaffold	2810899	39	147367	Unknown	Unknown	30	30	t338	MSSA	-	GCF_900080275.1	NCBI
CC30_3	Scaffold	2839021	35	150811	Unknown	Unknown	30	30	t6997	MSSA	-	GCF_900080295.1	NCBI
CC30_4	Scaffold	2806081	36	150822	Unknown	Unknown	2374	30	t021	MSSA	-	GCF_900080465.1	NCBI
CC30_5	Scaffold	2854069	38	170759	Unknown	Unknown	30	30	t012	MSSA	-	GCF_900080495.1	NCBI
CC30_6	Scaffold	2855616	41	150341	Unknown	Unknown	2994	30	t012	MSSA	-	GCF_900080635.1	NCBI
MSSA_1	Scaffold	2810687	28	205054	Unknown	Unknown	30	30	t318	MSSA	-	GCF_900080845.1	NCBI
MSSA_2	Scaffold	2841765	23	262131	Unknown	Unknown	30	30	t019	IVg	+	GCF_900080865.1	NCBI
MSSA_3	Scaffold	2849152	37	197448	Unknown	Unknown	30	30	t018	MSSA	-	GCF_900080885.1	NCBI
MRSA_1	Scaffold	2869059	47	113711	Unknown	Unknown	34	30	t166	MSSA	-	GCF_900081125.1	NCBI
MSSA_4	Scaffold	2847216	29	251441	Unknown	Unknown	3012	30	t363	MSSA	-	GCF_900081215.1	NCBI
MSSA_5	Scaffold	2762578	29	150815	Unknown	Unknown	30	30	t399	MSSA	-	GCF_900081315.1	NCBI
MSSA_6	Scaffold	2866977	42	150360	Unknown	Unknown	36	30	t012	II	-	GCF_900081375.1	NCBI
MSSA_7	Scaffold	2763702	37	150353	Unknown	Unknown	30	30	t399	MSSA	-	GCF_900081505.1	NCBI
MSSA_8	Scaffold	2867647	55	123446	Unknown	Unknown	30	30	t3732	MSSA	-	GCF_900081545.1	NCBI
MSSA_9	Scaffold	2800012	37	174953	Unknown	Unknown	30	30	t2018	MSSA	-	GCF_900081625.1	NCBI
MSSA_10	Scaffold	2844117	45	150835	Unknown	Unknown	30	30	t012	MSSA	-	GCF_900081655.1	NCBI
MSSA_11	Scaffold	2843482	47	139106	Unknown	Unknown	30	30	t338	MSSA	-	GCF_900081815.1	NCBI
MSSA_12	Scaffold	2863089	38	144135	Unknown	Unknown	30	30	t018	MSSA	-	GCF_900081845.1	NCBI
MSSA_13	Scaffold	2767939	29	171057	Unknown	Unknown	2995	30	t012	MSSA	-	GCF_900081875.1	NCBI
MSSA_14	Scaffold	2874449	42	150846	Unknown	Unknown	30	30	t743	MSSA	-	GCF_900081945.1	NCBI
MSSA_15	Scaffold	2852511	35	162263	Unknown	Unknown	30	30	t275	MSSA	-	GCF_900082085.1	NCBI
MSSA_16	Scaffold	2856815	35	176489	Unknown	Unknown	30	30	t021	MSSA	-	GCF_900082145.1	NCBI
MRSA_2	Scaffold	2873960	55	142143	Unknown	Unknown	30	30	t338	MSSA	-	GCF_900082405.1	NCBI
MSSA_17	Scaffold	2867387	46	150379	Unknown	Unknown	30	30	t338	MSSA	-	GCF_900082415.1	NCBI
MRSA_3	Scaffold	2764465	32	174932	Unknown	Unknown	30	30	t021	MSSA	-	GCF_900082635.1	NCBI
MRSA_4	Scaffold	2904304	42	166689	Unknown	Unknown	36	30	t018	II	-	GCF_900082725.1	NCBI
MSSA_18	Scaffold	2755385	39	150855	Unknown	Unknown	30	30	t012	MSSA	-	GCF_900082735.1	NCBI
MRSA_5	Scaffold	2778284	41	169745	Unknown	Unknown	30	30	t021	MSSA	-	GCF_900082825.1	NCBI
MRSA_6	Scaffold	2857666	40	150812	Unknown	Unknown	30	30	t012	MSSA	-	GCF_900082995.1	NCBI
MSSA_19	Scaffold	2846947	35	174988	Unknown	Unknown	30	30	t012	MSSA	-	GCF_900083005.1	NCBI
MSSA_20	Scaffold	2837729	38	206437	Unknown	Unknown	30	30	t012	MSSA	-	GCF_900083185.1	NCBI
MSSA_21	Scaffold	2801062	32	174963	Unknown	Unknown	30	30	t2018	MSSA	-	GCF_900083245.1	NCBI
MSSA_22	Scaffold	2843833	41	150912	Unknown	Unknown	30	30	t2485	MSSA	-	GCF_900083285.1	NCBI
MSSA_23	Scaffold	2845102	48	150357	Unknown	Unknown	30	30	t012	MSSA	-	GCF_900083315.1	NCBI
MRSA_7	Scaffold	2839784	40	153973	Unknown	Unknown	30	30	t012	MSSA	-	GCF_900083365.1	NCBI
MRSA_8	Scaffold	2764495	37	171234	Unknown	Unknown	30	30	t1573	MSSA	-	GCF_900083385.1	NCBI
MRSA_9	Scaffold	2813368	46	147658	Unknown	Unknown	30	30	t018	MSSA	-	GCF_900083425.1	NCBI
043H	Scaffold	2822319	39	150534	Tanzania	Africa	30	30	t021	MSSA	-	GCF_900097505.1	NCBI
MRSA941440/047440T	Scaffold	2855714	52	127853	Tanzania	Africa	30	30	t019	MSSA	+	GCF_900097825.1	NCBI
MSSAT026	Scaffold	2807838	34	139427	Tanzania	Africa	30	30	t021	MSSA	+	GCF_900097925.1	NCBI
H1312	Scaffold	2793338	58	175372	Denmark	Europe	30	30	t253	IVc	-	GCF_900250235.1	NCBI
H1315	Scaffold	2839299	78	175427	Denmark	Europe	30	30	t253	IVc	-	GCF_900250245.1	NCBI
H1402	Scaffold	2855700	84	148816	Denmark	Europe	30	30	t012	IVc	-	GCF_900250385.1	NCBI
H1530	Scaffold	2789169	63	175429	Denmark	Europe	30	30	t13276	IVc	+	GCF_900250505.1	NCBI
H1539	Scaffold	2835375	89	93446	Denmark	Europe	30	30	t019	IVc	+	GCF_900250575.1	NCBI
H1715	Scaffold	2832977	83	111944	Denmark	Europe	30	30	t019	IVc	+	GCF_900250685.1	NCBI
M2858	Scaffold	2785989	77	143684	Denmark	Europe	1456	30	t1133	IVc	+	GCF_900250865.1	NCBI
M2893	Scaffold	2770673	79	135213	Denmark	Europe	30	30	t964	IVc	+	GCF_900250975.1	NCBI
M3112	Scaffold	2784711	55	224908	Denmark	Europe	30	30	t019	IVc	+	GCF_900251145.1	NCBI
M3172	Scaffold	2829373	68	153735	Denmark	Europe	30	30	t018	IVc	-	GCF_900251205.1	NCBI
M3245	Scaffold	2789658	52	170865	Denmark	Europe	30	30	t019	IVc	+	GCF_900251215.1	NCBI
M3177	Scaffold	2789844	69	136036	Denmark	Europe	30	30	t021	IVg	+	GCF_900251255.1	NCBI
M3326	Scaffold	2790243	84	135067	Denmark	Europe	30	30	t019	IVc	+	GCF_900251285.1	NCBI
M3457	Scaffold	2790870	72	151431	Denmark	Europe	30	30	t138	IVc	+	GCF_900251405.1	NCBI
M3540	Scaffold	2789211	83	147673	Denmark	Europe	30	30	t019	IVc	+	GCF_900251495.1	NCBI
M3704	Scaffold	2784084	87	134430	Denmark	Europe	30	30	t4672	IVc	+	GCF_900251575.1	NCBI
M3845	Scaffold	2794114	55	150724	Denmark	Europe	30	30	t268	IVc	-	GCF_900251745.1	NCBI
M3753	Scaffold	2802285	76	133271	Denmark	Europe	30	30	t021	V	+	GCF_900251785.1	NCBI
M3905	Scaffold	2851201	74	137241	Denmark	Europe	30	30	t021	IVa	+	GCF_900251825.1	NCBI
M3909	Scaffold	2785681	82	143961	Denmark	Europe	1456	30	t019	IVc	+	GCF_900251845.1	NCBI
NCTC12981	Contig	2849312	15	2778879	Unknown	Unknown	243	30	t021	MSSA	+	GCF_900457275.1	NCBI
NCTC13373	Contig	2961917	2	2891261	Unknown	Unknown	39	30	t007	II	-	GCF_900457555.1	NCBI
NCTC13300	Contig	2829827	2	2790265	UK: Oxford	Europe	30	30	t438	MSSA	+	GCF_900457585.1	NCBI
NCTC6571	Contig	2852673	2	2825183	UK	Europe	30	30	t318	MSSA	+	GCF_900457695.1	NCBI
NCTC8530	Contig	2876177	2	2848748	UK: London	Europe	30	30	t076	MSSA	+	GCF_900457715.1	NCBI
NCTC8507	Contig	2874046	2	2848542	Unknown	Unknown	30	30	t076	MSSA	+	GCF_900457765.1	NCBI
NCTC7446	Contig	2856913	2	2829420	UK: London	Europe	30	30	t076	MSSA	-	GCF_900457785.1	NCBI
NCTC7445	Contig	2856971	2	2829483	UK: London	Europe	30	30	t076	MSSA	-	GCF_900457825.1	NCBI
NCTC7361	Contig	2878988	2	2837856	UK: London	Europe	30	30	t318	MSSA	+	GCF_900457845.1	NCBI
NCTC5656	Contig	2901195	2	2853288	Unknown	Unknown	30	30	t017	MSSA	-	GCF_900458055.1	NCBI
NCTC8766	Contig	2857921	2	2830431	Unknown	Unknown	30	30	t318	MSSA	+	GCF_900458075.1	NCBI
NCTC11561	Contig	2830285	3	2801980	Unknown	Unknown	30	30	t021	MSSA	+	GCF_900458105.1	NCBI
NCTC10035	Contig	2984114	4	2927247	UK: London	Europe	30	30	t318	MSSA	+	GCF_900458185.1	NCBI
NCTC13143	Contig	2957313	3	1746421	Unknown	Unknown	36	30	t018	II	-	GCF_900458225.1	NCBI
NCTC11962	Contig	2951884	4	1876321	Unknown	Unknown	30	30	t871	MSSA	-	GCF_900458475.1	NCBI
NCTC13277	Complete	2902610	1	2902610	Unknown	Unknown	36	30	t018	II	-	GCF_900478245.1	NCBI
EOE137	Contig	2864105	43	170887	UK: England	Europe	36	30	t018	II	-	GCF_900482655.1	NCBI
EOE140	Scaffold	2915261	50	174780	UK: England	Europe	36	30	t018	II	-	GCF_900482665.1	NCBI
EOE054	Contig	2866562	46	150299	UK: England	Europe	36	30	t018	II	-	GCF_900482685.1	NCBI
EOE035	Contig	2899947	51	152438	UK: England	Europe	36	30	t018	II	-	GCF_900482745.1	NCBI
EOE042	Contig	2865041	46	170877	UK: England	Europe	36	30	t018	II	-	GCF_900482815.1	NCBI
EOE041	Contig	2896939	61	136653	UK: England	Europe	36	30	t018	II	-	GCF_900482925.1	NCBI
EOE158	Contig	2912129	47	152461	UK: England	Europe	36	30	t018	II	-	GCF_900482985.1	NCBI
EOE154	Contig	2865948	40	174880	UK: England	Europe	36	30	t018	II	-	GCF_900483065.1	NCBI
EOE155	Contig	2902885	59	150851	UK: England	Europe	36	30	t018	II	-	GCF_900483155.1	NCBI
EOE198	Contig	2948392	52	140370	UK: England	Europe	36	30	t018	II	-	GCF_900483215.1	NCBI
EOE205	Contig	2869515	39	170884	UK: England	Europe	36	30	t018	II	-	GCF_900483485.1	NCBI
EOE220	Contig	2943112	65	150360	UK: England	Europe	36	30	t018	II	-	GCF_900483535.1	NCBI
EOE233	Contig	2907965	69	150348	UK: England	Europe	36	30	t018	II	-	GCF_900483565.1	NCBI
EOE234	Contig	2896683	66	150837	UK: England	Europe	36	30	t012	II	-	GCF_900483575.1	NCBI
EOE237	Contig	2909197	62	150359	UK: England	Europe	36	30	t012	II	-	GCF_900483625.1	NCBI
EOE268	Contig	2938400	50	150857	UK: England	Europe	36	30	t018	II	-	GCF_900483745.1	NCBI
EOE269	Contig	2903047	55	150860	UK: England	Europe	36	30	t012	II	-	GCF_900483855.1	NCBI
EOE225	Contig	2822950	42	150875	UK: England	Europe	36	30	t5545	II	-	GCF_900483895.1	NCBI
EOE166	Contig	2908218	49	172452	UK: England	Europe	36	30	t012	II	-	GCF_900483975.1	NCBI
EOE165	Contig	2908880	50	170856	UK: England	Europe	36	30	t012	II	-	GCF_900484015.1	NCBI
EOE170	Contig	2907244	54	150843	UK: England	Europe	36	30	t012	II	-	GCF_900484025.1	NCBI
EOE167	Contig	2953086	70	150834	UK: England	Europe	36	30	t018	II	-	GCF_900484035.1	NCBI
EOE163	Scaffold	2907949	52	170887	UK: England	Europe	36	30	t012	II	-	GCF_900484045.1	NCBI
EOE162	Contig	2953323	65	151001	UK: England	Europe	36	30	t018	II	-	GCF_900484065.1	NCBI
EOE169	Contig	2868616	49	170859	UK: England	Europe	36	30	t018	II	-	GCF_900484075.1	NCBI
EOE176	Contig	2868522	53	170889	UK: England	Europe	36	30	t018	II	-	GCF_900484095.1	NCBI
EOE274	Contig	2948760	72	145713	UK: England	Europe	36	30	t018	II	-	GCF_900484125.1	NCBI
EOE275	Contig	2950105	68	153089	UK: England	Europe	36	30	t018	II	-	GCF_900484165.1	NCBI
EOE171	Contig	2871175	51	170862	UK: England	Europe	36	30	t018	II	-	GCF_900484225.1	NCBI
EOE174	Contig	2861270	50	150847	UK: England	Europe	36	30	t018	II	-	GCF_900484235.1	NCBI
EOE276	Contig	2950782	71	150391	UK: England	Europe	36	30	t018	II	-	GCF_900484295.1	NCBI
EOE175	Contig	2954308	69	127454	UK: England	Europe	36	30	t018	II	-	GCF_900484305.1	NCBI
EOE161	Contig	2873325	49	170875	UK: England	Europe	36	30	t018	II	-	GCF_900484365.1	NCBI
EOE229	Contig	2910204	43	150859	UK: England	Europe	36	30	t012	II	-	GCF_900484535.1	NCBI
EOE045	Contig	2861375	45	174837	UK: England	Europe	36	30	t018	II	-	GCF_900490315.1	NCBI
EOE173	Contig	2905495	55	151934	UK: England	Europe	36	30	t012	II	-	GCF_900490425.1	NCBI
NCTC11965	Complete	2838411	1	2838411	UK	Europe	30	30	t012	MSSA	-	GCF_900635335.1	NCBI
NCTC13811	Complete	2955381	1	2955381	Unknown	Unknown	30	30	t338	MSSA	-	GCF_900637155.1	NCBI

## Sheet: Table S4
Table S4. Primers used for plasmid detection illustrated in Fig. S6.
Target	Primer sequence (5' - 3')
pTDC01	AAGTGTTAGATGCCATTGAATCAGG
	TAATGCGTGTAGTTGAAAAGCCATG
pTDC02	GTACATGCAGAGGAAAACGCTAATC
	TAAGTTTTCTAGGTTGTTGCCTTGC
pTDC03	ACAAGTGGTGTAGGTAAATCTACCC
	GCTGCACTTTGAACATCTTTTTCTG

## Sheet: Table S5
Table S5. Mobile genetic elements identified in isolate C005H04R.
	Genomic position		Similar mobile genetic elements (other than IS) in C005H04R among previously reported (accession no., % identity, % coverage)	Article related similar mobile genetic elements (other than IS) in C005H04R
Element	Start	End
SCCmec	34140	62721	TCH60 chromosome (CP002110.1, 99.7%, 95%)	McAdam PR, et al. Molecular tracing of the emergence, adaptation, and transmission of hospital-associated methicillin-resistant Staphylococcus aureus. Proc Natl Acad Sci USA, 2012.
IS256_1	35073	36396
ISSau1_1	39792	40861
phiTDC1	336858	379896	RIVM_M084526 chromosome (CP096530.1, 99.1%, 87%)	Schouls LM, et al. cfr and fexA genes in methicillin-resistant Staphylococcus aureus from humans and livestock in the Netherlands. Commun Med, 2022.
IS256_2	338489	339812
ISSau1_2	661055	662124
IS256_3	665899	667222
ISSau3_1	743370	745315
SaPItdc	891532	907571	JP025 chromosome (AP025683.1, 99.9%, 100%)	Hisatsune J, et al. Diversity and standard nomenclasture of Staphylococcus aureus hyaluronate lyases HysA and HysB. Microbiol Spectr, 2023.
ISSau3_2	969881	971826
ISSau1_3	994626	995693
ISSau2_1	1001062	1002721
ISSau3_3	1002722	1004650
ISSau3_4	1179358	1181303
ISSau1_4	1212624	1213693
ISSau1_5	1351002	1352071
ISSau3_5	1413442	1415387
ISSau1_6	1475378	1476447
phiTDC2	1573844	1619798	TCH60 chromosome (CP002110.1, 99.7%, 95%)	McAdam PR, et al. Molecular tracing of the emergence, adaptation, and transmission of hospital-associated methicillin-resistant Staphylococcus aureus. Proc Natl Acad Sci USA, 2012.
ISSau1_7	1962261	1962709
ISSau3_6	2069869	2071814
phiTDC3	2093559	2112674	JP025 chromosome (AP025683.1, 99.9%, 100%)	Hisatsune J, et al. Diversity and standard nomenclasture of Staphylococcus aureus hyaluronate lyases HysA and HysB. Microbiol Spectr, 2023.
ISSau2_2	2157980	2159639
ISSau3_7	2191603	2192086
ISSau3_8	2633985	2634792

## Sheet: Table S6
Table S6. SNP matrix of the TDC clone isolates.
Sublineage	SL1										SL2			SL3										SL4				SL5
Position in the C005H04R chromosome	C069H48Xa-n	C069H48Xb	C070H48Xb-n	C070H48Xa	C074H52N	C050H35Bc	C050H35Ba-n	C050H35Bb	C053H35R	C079H57N	C068H47Na	C068H47Nc	C068H47Nb-n	C067H46Xa	C067H46Xc-n	C067H46Xb	C065H46Xb-n	C066H46X	C071H49N	C076H54N	C073H51Na-n	C073H51Nc	C073H51Nb	C001H01B	C002H01Rc-n	C002H01Ra	C002H01Rb-n	C072H50N	C006H05R	C007H06B-n	C008H06Rb-n	C008H06Rc	C008H06Ra	C009H06R	C003H02Ba	C091H65S	C082H60S-n	C078H56Na-n	C078H56Nb	C005H04R	C026H18R	C040H28R	C028H20R	C029H20Ra	C029H20Rb	C055H37Bc	C055H37Ba	C055H37Bb-n	C004H03Ba
1389	G	G	G	G	G	G	G	G	G	G	G	G	G	G	G	G	G	G	G	G	G	G	G	G	G	G	G	G	G	G	G	G	G	G	G	G	G	G	G	G	G	G	G	G	G	G	G	G	G
4838	A	A	A	A	A	A	A	A	A	A	A	A	A	A	A	A	A	A	A	A	A	A	A	C	A	A	A	A	A	A	A	A	A	A	A	A	A	A	A	A	A	A	A	A	A	A	A	A	A
10086	A	A	A	A	A	A	A	A	A	A	A	A	A	T	T	T	T	T	T	T	T	T	T	A	A	A	A	A	A	A	A	A	A	A	A	A	A	A	A	A	A	A	A	A	A	A	A	A	A
49552	C	C	C	C	C	C	C	C	C	C	C	C	C	C	C	C	C	C	C	C	C	C	C	C	C	C	C	C	C	C	C	C	C	C	C	C	C	C	C	C	C	C	C	C	C	C	C	C	C
55903	G	G	G	G	G	G	G	G	G	G	G	G	G	G	G	G	G	G	G	G	G	G	G	G	G	G	G	G	G	G	G	G	G	G	G	G	G	G	G	G	G	G	G	A	G	G	G	G	G
70623	G	G	G	G	G	G	G	G	G	G	G	G	G	G	G	G	G	G	G	G	G	G	G	G	G	G	G	G	G	G	G	G	G	G	G	G	G	G	G	G	G	G	G	G	G	G	G	G	G
76660	C	C	C	C	C	C	C	C	C	T	C	C	C	C	C	C	C	C	C	C	C	C	C	C	C	C	C	C	C	C	C	C	C	C	C	C	C	C	C	C	C	C	C	C	C	C	C	C	C
92981	A	A	A	A	T	A	A	A	A	A	A	A	A	A	A	A	A	A	A	A	A	A	A	A	A	A	A	A	A	A	A	A	A	A	A	A	A	A	A	A	A	A	A	A	A	A	A	A	A
95280	G	G	G	G	G	G	G	G	G	G	G	G	G	G	G	G	G	G	G	G	G	G	G	G	G	G	G	G	G	G	G	G	G	G	G	G	G	G	G	G	G	G	G	G	G	G	G	G	G
95385	A	A	A	A	A	A	A	A	A	A	A	A	A	A	A	A	A	A	A	A	A	A	A	A	A	A	A	G	G	G	G	G	G	G	G	G	G	G	G	G	G	G	G	G	G	G	G	G	G
103847	G	G	G	G	G	G	G	G	G	G	G	G	G	G	G	G	G	G	G	G	G	G	G	G	G	A	G	G	G	G	G	G	G	G	G	G	G	G	G	G	G	G	G	G	G	G	G	G	G
107009	C	C	C	C	C	C	C	C	C	C	C	C	C	T	T	T	T	T	T	T	T	T	T	C	C	C	C	C	C	C	C	C	C	C	C	C	C	C	C	C	C	C	C	C	C	C	C	C	C
108791	G	G	G	G	G	G	G	G	G	G	G	G	G	G	G	G	G	G	G	G	G	G	G	G	G	G	G	G	G	G	G	G	G	G	A	G	G	G	G	G	G	G	G	G	G	G	G	G	G
109818	T	T	T	T	T	T	T	T	T	T	T	T	T	T	T	T	T	T	T	C	T	T	T	T	T	T	T	T	T	T	T	T	T	T	T	T	T	T	T	T	T	T	T	T	T	T	T	T	T
120150	G	G	G	G	G	G	G	G	G	G	G	G	G	G	G	G	G	G	G	G	G	G	G	G	G	G	G	G	G	G	G	G	A	A	G	G	G	G	G	G	G	G	G	G	G	G	G	G	G
134550	A	A	A	A	A	A	A	A	A	A	A	A	A	A	A	A	A	A	A	A	A	A	A	A	A	A	A	A	A	A	A	A	A	A	A	A	A	A	A	A	A	A	A	A	A	A	A	A	A
137512	G	G	G	G	G	G	G	G	G	G	G	G	G	G	G	G	G	G	G	G	G	G	G	G	G	G	G	G	G	G	G	G	G	G	G	G	G	G	G	G	G	G	G	G	G	G	G	G	G
139516	T	T	T	T	T	T	T	T	T	G	T	T	T	T	T	T	T	T	T	T	T	T	T	T	T	T	T	T	T	T	T	T	T	T	T	T	T	T	T	T	T	T	T	T	T	T	T	T	T
140291	C	C	C	C	C	C	C	C	C	C	C	C	C	C	C	C	C	C	C	C	C	C	C	C	C	C	C	C	C	C	C	C	C	C	C	C	C	C	C	C	C	C	C	C	C	C	C	C	C
142359	T	T	T	T	T	T	T	T	T	T	T	T	T	T	T	T	T	T	T	T	T	T	T	T	T	T	T	T	T	T	T	T	T	T	T	T	T	T	T	T	T	T	T	T	T	T	T	T	T
143897	A	A	A	A	A	A	A	A	A	A	A	A	A	A	A	A	A	A	A	A	A	A	A	A	A	A	A	A	A	A	A	A	A	A	A	A	A	A	A	A	A	A	A	A	A	A	A	A	A
144096	G	G	G	G	G	G	G	G	G	G	G	G	G	G	G	G	G	G	G	G	G	G	G	G	T	T	T	G	G	G	G	G	G	G	G	G	G	G	G	G	G	G	G	G	G	G	G	G	G
157036	T	T	T	T	T	T	C	T	T	T	T	T	T	T	T	T	T	T	T	T	T	T	T	T	T	T	T	T	T	T	T	T	T	T	T	T	T	T	T	T	T	T	T	T	T	T	T	T	T
157493	T	T	T	T	T	T	T	T	T	T	T	T	T	T	T	T	T	T	T	T	T	T	T	T	T	T	T	T	T	T	C	C	T	T	T	T	T	T	T	T	T	T	T	T	T	T	T	T	T
159829	C	C	C	C	C	C	C	C	C	C	C	C	C	C	C	C	C	C	C	C	C	C	C	A	A	A	A	C	C	C	C	C	C	C	C	C	C	C	C	C	C	C	C	C	C	C	C	C	C
186251	C	C	C	C	C	C	C	C	T	T	C	C	C	C	C	C	C	C	C	C	C	C	C	C	C	C	C	C	C	C	C	C	C	C	C	C	C	C	C	C	C	C	C	C	C	C	C	C	C
187800	G	G	G	G	G	G	G	G	G	G	G	G	G	G	G	G	G	G	G	G	G	G	G	G	G	G	G	G	G	G	G	G	G	G	G	G	G	G	G	G	G	G	G	G	G	G	G	G	G
196580	C	C	C	C	C	C	C	C	C	C	C	C	C	C	C	C	C	C	C	C	C	C	C	C	C	C	C	C	C	C	C	C	C	C	C	C	C	C	C	C	C	C	C	C	C	C	C	C	C
199324	C	C	C	C	C	C	C	C	C	C	C	C	C	C	C	C	C	C	C	C	C	C	C	C	C	C	C	C	C	C	C	C	C	C	C	C	C	C	C	C	C	C	C	C	C	C	C	C	C
238693	T	T	T	T	T	T	T	T	T	T	T	T	T	T	T	T	T	T	T	T	T	T	T	T	T	T	T	T	T	T	T	T	T	T	T	T	T	T	C	T	T	T	T	T	T	T	T	T	T
238877	C	C	C	C	C	C	C	C	C	C	C	C	C	C	C	C	C	C	C	C	C	C	C	C	C	C	C	C	C	C	C	C	C	C	C	C	C	C	C	C	C	C	C	C	C	C	C	C	C
244053	G	G	G	G	G	G	A	G	G	G	G	G	G	G	G	G	G	G	G	G	G	G	G	G	G	G	G	G	G	G	G	G	G	G	G	G	G	G	G	G	G	G	G	G	G	G	G	G	G
244729	T	T	T	T	T	T	T	T	T	T	T	T	T	T	T	T	T	T	T	T	T	T	T	T	T	T	T	T	T	T	T	T	T	T	T	T	T	T	T	T	T	T	T	T	T	T	T	T	T
248232	A	A	A	A	A	A	A	A	A	A	A	A	A	A	A	A	A	A	A	A	A	A	A	A	A	A	A	A	A	A	A	A	A	A	A	A	A	A	A	A	A	A	A	A	A	A	A	A	A
248725	C	C	C	C	C	C	C	C	C	C	C	C	C	C	C	C	C	C	C	C	C	C	C	C	C	C	C	C	C	C	C	C	C	C	C	C	C	T	T	C	C	C	C	C	C	C	C	C	C
249317	G	G	G	G	G	G	G	G	G	G	G	G	G	G	G	G	G	G	G	G	G	G	G	G	G	G	G	G	G	G	G	G	G	G	G	G	G	G	G	G	G	G	G	G	G	G	G	G	G
253470	C	C	C	C	C	C	C	C	C	C	G	G	G	C	C	C	C	C	C	C	C	C	C	C	C	C	C	C	C	C	C	C	C	C	C	C	C	C	C	C	C	C	C	C	C	C	C	C	C
253471	G	G	G	G	G	G	G	G	G	G	T	T	T	G	G	G	G	G	G	G	G	G	G	G	G	G	G	G	G	G	G	G	G	G	G	G	G	G	G	G	G	G	G	G	G	G	G	G	G
256777	G	G	G	G	G	G	G	G	G	G	G	G	G	G	G	G	G	G	G	G	G	G	G	G	G	G	G	G	G	G	G	G	G	G	G	G	G	G	G	G	G	G	G	G	G	G	G	G	G
271439	A	A	A	A	A	A	A	A	A	A	A	A	A	A	A	A	A	A	A	A	A	A	A	A	C	C	C	A	A	A	A	A	A	A	A	A	A	A	A	A	A	A	A	A	A	A	A	A	A
273371	A	A	A	A	A	A	A	A	A	A	A	A	A	A	A	A	A	A	A	A	A	A	A	A	A	A	A	A	A	A	A	A	A	A	A	A	A	A	A	A	A	A	A	A	A	A	A	A	A
281689	T	T	T	T	T	T	T	T	T	T	C	C	C	T	T	T	T	T	T	T	T	T	T	T	T	T	T	T	T	T	T	T	T	T	T	T	T	T	T	T	T	T	T	T	T	T	T	T	T
284327	G	G	G	G	G	G	G	G	G	G	G	G	G	G	G	G	G	G	G	G	G	G	G	G	G	G	G	G	G	G	G	G	G	G	G	G	G	G	G	G	G	G	G	G	G	G	G	G	G
284519	C	C	C	C	C	C	C	C	C	C	C	C	C	C	C	C	C	C	C	C	C	C	C	C	C	C	C	C	C	C	C	C	C	C	C	C	C	C	T	C	C	C	C	C	C	C	C	C	C
285070	G	G	G	G	G	G	G	G	G	G	G	G	G	G	G	G	G	G	G	G	G	G	G	G	G	G	G	G	G	G	G	G	G	G	G	G	G	G	G	G	G	G	G	G	G	G	G	G	G
285916	T	T	T	T	T	T	T	T	T	T	C	C	C	T	T	T	T	T	T	T	T	T	T	T	T	T	T	T	T	T	T	T	T	T	T	T	T	T	T	T	T	T	T	T	T	T	T	T	T
286809	T	T	T	T	T	T	T	T	T	T	C	C	C	T	T	T	T	T	T	T	T	T	T	T	T	T	T	T	T	T	T	T	T	T	T	T	T	T	T	T	T	T	T	T	T	T	T	T	T
290311	T	T	T	T	T	T	T	T	T	T	T	T	T	T	T	T	T	T	T	T	T	T	T	T	T	T	T	T	T	T	T	T	T	T	T	T	T	T	T	T	T	T	T	T	T	T	T	T	T
293426	T	T	T	T	T	T	T	T	T	T	T	T	T	T	T	T	T	T	T	T	T	T	T	C	T	T	T	T	T	T	T	T	T	T	T	T	T	T	T	T	T	T	T	T	T	T	T	T	T
300670	C	C	C	C	C	C	C	C	C	C	C	C	C	C	C	C	C	C	C	C	C	C	C	C	C	C	C	C	C	C	C	C	C	C	C	C	C	C	C	C	C	C	C	C	C	C	C	C	C
312586	G	G	G	G	G	G	G	G	G	G	G	G	G	G	G	G	G	G	G	G	G	G	G	G	G	G	G	G	G	G	G	G	G	G	G	G	G	G	G	G	G	G	G	G	G	G	G	G	G
320906	T	T	T	T	T	T	T	T	T	T	T	T	T	T	T	T	T	T	T	T	T	T	T	T	T	T	T	T	T	T	T	T	T	T	T	T	T	T	T	T	T	T	T	T	T	T	T	T	T
323471	A	A	A	A	A	A	A	A	A	A	A	A	A	A	A	A	A	A	A	A	A	A	A	A	A	A	A	A	A	A	A	A	A	A	A	A	A	A	A	A	A	A	A	A	A	A	A	A	A
323829	G	G	G	G	G	G	G	G	G	G	G	G	G	G	G	G	G	G	G	G	G	G	G	G	G	G	G	G	G	G	G	G	G	G	G	G	G	G	G	G	G	G	G	G	G	G	G	G	G
333142	A	A	A	A	A	A	A	A	A	A	A	A	A	A	A	A	A	A	A	A	A	A	A	A	A	A	A	A	A	A	A	A	A	A	A	A	A	A	A	A	A	A	A	A	A	A	A	A	A
398889	C	C	C	C	C	C	C	C	C	C	C	C	C	C	C	C	C	C	C	C	C	C	C	C	C	C	C	C	C	C	C	C	C	C	C	C	C	C	T	C	C	C	C	C	C	C	C	C	C
400179	A	A	A	A	A	A	A	A	A	A	A	A	A	A	A	A	A	A	A	A	A	A	A	A	A	A	A	A	A	A	A	A	A	A	A	A	A	G	G	A	A	A	A	A	A	A	A	A	A
401091	G	G	G	G	G	G	G	G	G	G	G	G	G	G	G	G	G	G	G	G	G	G	G	G	G	G	G	G	G	G	G	G	A	A	G	G	G	G	G	G	G	G	G	G	G	G	G	G	G
401264	T	T	T	T	T	T	T	T	T	T	T	T	T	T	T	T	T	T	T	T	T	T	T	T	T	T	T	T	T	T	T	T	T	T	T	T	T	C	T	T	T	T	T	T	T	T	T	T	T
405973	G	G	G	G	G	G	G	G	G	G	G	G	G	G	G	G	G	G	G	G	G	G	G	G	G	G	G	G	G	G	G	G	G	G	G	G	G	G	G	G	G	G	G	G	G	G	G	G	G
427445	C	C	C	C	C	C	C	C	C	C	C	C	C	C	C	C	C	C	C	C	C	C	C	T	C	C	C	C	C	C	C	C	C	C	C	C	C	C	C	C	C	C	C	C	C	C	C	C	C
427863	G	G	G	G	G	G	G	G	G	G	G	G	G	G	G	G	G	G	G	G	G	G	G	G	G	G	G	G	G	G	G	G	A	G	G	G	G	G	G	G	G	G	G	G	G	G	G	G	G
427870	C	C	C	C	C	C	C	C	C	C	C	C	C	C	C	C	C	C	C	C	C	C	C	C	C	C	C	C	C	C	C	C	A	C	C	C	C	C	C	C	C	C	C	C	C	C	C	C	C
431629	C	C	C	C	C	C	C	C	C	C	C	C	C	C	C	C	C	C	C	C	C	C	C	C	C	C	C	C	C	C	C	C	T	T	C	C	C	C	C	C	C	C	C	C	C	C	C	C	C
431644	G	G	G	G	G	G	G	G	G	G	G	G	G	G	G	G	G	G	G	G	G	G	G	G	G	G	G	G	G	G	G	G	G	G	G	G	G	C	G	G	G	G	G	G	G	G	G	G	G
434879	C	C	C	C	C	C	C	C	C	C	C	C	C	C	C	C	C	C	C	C	C	C	C	C	C	C	C	C	C	C	C	C	C	C	C	C	C	C	C	C	C	C	C	C	C	C	C	C	C
435985	C	C	C	C	C	C	C	C	C	C	C	C	C	C	C	C	C	C	C	C	C	C	C	C	T	T	T	C	C	C	C	C	C	C	C	C	C	C	C	C	C	C	C	C	C	C	C	C	C
436311	A	A	A	A	A	A	A	A	A	A	A	A	A	A	A	A	A	A	A	A	A	A	A	A	A	A	A	A	A	A	A	A	A	A	A	A	A	A	A	A	A	A	A	A	A	A	A	A	A
438469	A	A	A	A	A	A	A	A	A	A	A	A	A	A	A	A	A	A	A	A	A	A	A	A	A	A	A	A	A	A	A	A	A	A	A	A	A	A	A	A	A	A	A	A	A	A	A	A	A
439153	T	T	T	T	T	T	T	T	G	G	T	T	T	T	T	T	T	T	T	T	T	T	T	T	T	T	T	T	T	T	T	T	T	T	T	T	T	T	T	T	T	T	T	T	T	T	T	T	T
440039	G	G	G	G	G	G	G	G	G	G	G	G	G	G	G	G	G	G	G	G	G	G	G	G	G	G	G	G	G	G	G	G	G	G	G	G	G	G	G	G	G	G	G	A	G	G	G	G	G
446710	A	A	A	A	A	A	A	A	A	A	G	G	G	G	G	G	G	G	G	G	G	G	G	G	G	G	G	G	G	G	G	G	G	G	G	G	G	G	G	G	G	G	G	G	G	G	G	G	G
447010	C	C	C	C	C	T	C	C	C	C	C	C	C	C	C	C	C	C	C	C	C	C	C	C	C	C	C	C	C	C	C	C	C	C	C	C	C	C	C	C	C	C	C	C	C	C	C	C	C
448403	T	T	T	T	T	T	T	T	T	T	T	T	T	T	T	T	T	T	T	T	T	T	T	T	T	T	T	T	T	T	T	T	T	T	T	T	T	T	T	T	T	T	T	T	T	T	T	T	T
451334	G	G	G	G	G	G	G	G	G	G	G	G	G	G	G	G	G	G	G	G	G	G	G	G	G	G	G	G	G	G	G	G	G	G	G	G	G	T	G	G	G	G	G	G	G	G	G	G	G
452927	G	G	G	G	G	G	G	G	G	G	G	G	G	G	G	G	G	G	G	G	G	G	G	G	G	G	G	G	G	G	G	G	G	G	G	G	G	G	G	G	G	G	G	G	G	G	G	G	G
453909	G	G	G	G	G	G	G	G	G	G	G	G	G	G	G	G	G	G	G	G	G	G	G	G	G	G	G	T	G	G	G	G	G	G	G	G	G	G	G	G	G	G	G	G	G	G	G	G	G
471025	T	T	T	T	T	T	T	T	T	T	T	T	T	T	T	T	T	T	T	T	T	T	T	T	T	T	T	T	T	T	T	T	T	T	T	T	T	T	T	T	T	T	T	T	T	T	T	T	T
477582	A	A	A	A	A	A	A	A	A	A	A	A	A	C	C	C	C	C	C	C	C	C	C	A	A	A	A	A	A	A	A	A	A	A	A	A	A	A	A	A	A	A	A	A	A	A	A	A	A
479913	A	A	A	A	A	A	A	A	A	A	A	A	A	A	A	A	A	A	A	A	A	A	A	A	A	A	A	A	A	A	A	A	A	A	A	A	A	A	A	A	A	A	A	A	A	A	A	A	A
481245	C	C	C	C	C	C	C	C	C	C	C	C	C	T	T	T	T	T	T	T	T	T	T	C	C	C	C	C	C	C	C	C	C	C	C	C	C	C	C	C	C	C	C	C	C	C	C	C	C
494154	A	A	A	T	A	A	A	A	A	A	A	A	A	A	A	A	A	A	A	A	A	A	A	A	A	A	A	A	A	A	A	A	A	A	A	A	A	A	A	A	A	A	A	A	A	A	A	A	A
494833	A	A	A	A	A	A	A	A	A	A	A	A	A	A	A	A	A	A	A	A	A	A	A	A	A	A	A	A	A	A	A	A	A	A	A	A	A	A	A	A	A	A	A	A	A	A	A	A	A
499626	C	C	C	C	C	C	C	C	C	C	C	C	C	C	C	C	C	C	C	C	C	C	C	C	C	C	C	C	C	C	C	C	C	C	C	C	C	C	C	C	C	C	C	C	C	C	C	C	C
501150	T	T	T	T	T	T	T	T	T	T	T	T	T	T	T	T	T	T	T	T	T	T	T	T	T	T	T	T	T	T	T	T	T	T	T	T	T	C	C	T	T	T	T	T	T	T	T	T	T
502772	C	C	C	C	C	C	C	C	C	C	C	C	C	C	C	C	C	C	C	C	C	C	C	C	C	C	C	C	C	C	C	C	C	C	C	C	C	C	C	C	C	C	C	C	C	C	C	C	C
503392	G	G	G	G	G	G	G	G	G	G	G	G	G	G	G	G	G	G	G	G	G	G	G	G	A	G	G	G	G	G	G	G	G	G	G	G	G	G	G	G	G	G	G	G	G	G	G	G	G
526330	C	C	C	C	C	C	C	C	C	C	C	C	C	C	C	C	C	C	C	C	C	C	C	C	C	C	C	C	C	C	C	C	C	C	C	C	C	T	T	C	C	C	C	C	C	C	C	C	C
530173	G	G	G	G	G	G	G	G	G	G	A	A	A	G	G	G	G	G	G	G	G	G	G	G	G	G	G	G	G	G	G	G	G	G	G	G	G	G	G	G	G	G	G	G	G	G	G	G	G
535337	C	C	C	C	C	C	C	C	C	C	C	C	C	C	C	C	C	C	C	C	C	C	C	C	C	C	C	C	C	C	C	C	C	C	C	C	C	C	C	C	C	C	C	C	C	C	C	C	C
554310	G	G	G	G	G	G	G	G	G	G	G	G	G	G	G	G	G	G	G	G	G	G	G	G	G	G	G	G	G	G	G	G	G	G	G	G	G	G	G	G	G	G	G	G	G	G	G	G	G
572080	T	T	T	T	T	T	T	T	T	T	T	T	T	T	T	T	T	T	T	T	T	T	T	T	T	T	T	T	T	T	T	T	T	T	T	T	T	T	T	T	T	T	T	T	T	T	T	T	T
572223	G	G	G	G	G	G	G	G	G	G	G	G	G	G	G	G	G	G	G	G	G	G	G	G	G	G	G	G	G	G	A	A	G	G	G	G	G	G	G	G	G	G	G	G	G	G	G	G	G
581781	G	G	G	G	G	G	G	G	G	G	A	A	A	A	A	A	A	A	A	A	A	A	A	A	A	A	A	A	A	A	A	A	A	A	A	A	A	A	A	A	A	A	A	A	A	A	A	A	A
590916	G	G	G	G	G	G	G	G	G	G	G	G	G	G	G	G	G	G	G	A	G	G	G	G	G	G	G	G	G	G	G	G	G	G	G	G	G	G	G	G	G	G	G	G	G	G	G	G	G
592911	C	C	C	C	C	C	C	C	C	C	A	A	A	C	C	C	C	C	C	C	C	C	C	C	C	C	C	C	C	C	C	C	C	C	C	C	C	C	C	C	C	C	C	C	C	C	C	C	C
594546	T	T	T	T	T	T	T	T	T	T	T	T	T	T	T	T	T	T	T	T	T	T	T	T	T	T	T	T	T	T	T	T	T	T	T	T	T	C	C	T	T	T	T	T	T	T	T	T	T
602737	C	C	C	C	C	C	C	C	C	C	C	C	C	C	C	C	C	C	C	C	C	C	C	C	G	C	C	C	C	C	C	C	C	C	C	C	C	C	C	C	C	C	C	C	C	C	C	C	C
605952	G	G	G	G	G	G	G	G	G	G	G	G	G	G	G	G	G	G	G	G	G	G	G	G	G	G	G	G	G	G	G	G	G	G	G	G	G	G	G	G	G	G	G	G	G	G	G	G	G
607829	C	C	C	C	C	C	C	C	C	C	C	C	C	T	T	T	T	T	T	T	T	T	T	C	C	C	C	C	C	C	C	C	C	C	C	C	C	C	C	C	C	C	C	C	C	C	C	C	C
612349	A	A	A	A	A	A	A	A	A	A	A	A	A	A	A	A	A	A	A	A	A	A	A	A	A	A	A	A	A	A	A	A	A	A	A	G	A	A	A	A	A	A	A	A	A	A	A	A	A
619662	A	A	A	A	A	A	A	A	A	A	A	A	A	A	A	A	A	A	A	A	A	A	A	A	A	A	A	A	A	A	A	A	A	A	A	A	A	T	T	A	A	A	A	A	A	A	A	A	A
619684	A	A	A	A	A	A	A	A	A	A	A	A	A	A	A	A	A	A	A	A	A	A	A	A	A	A	A	A	A	A	A	A	A	A	A	A	A	T	T	A	A	A	A	A	A	A	A	A	A
629774	G	G	G	G	G	G	G	G	G	G	G	G	G	G	G	G	G	G	G	G	G	G	G	G	G	G	G	G	G	G	G	G	G	G	G	C	G	G	G	G	G	G	G	G	G	G	G	G	G
639732	C	C	C	C	C	C	C	C	C	C	C	C	C	C	C	C	C	C	C	C	C	C	C	C	C	C	C	C	C	C	C	C	C	C	C	C	C	C	C	C	C	C	C	C	C	C	C	C	C
641077	T	T	T	T	T	T	T	T	T	T	T	T	T	T	T	T	T	T	T	T	T	T	T	T	T	T	T	T	T	T	T	T	T	T	T	T	T	T	T	T	T	T	T	T	T	T	T	T	T
642528	G	G	G	G	G	G	G	G	G	G	G	G	G	G	G	G	G	G	G	G	G	G	G	G	G	G	G	G	G	G	G	G	G	G	G	G	G	G	G	G	G	G	G	G	G	G	G	G	G
644914	G	G	G	G	G	G	G	G	G	G	G	G	G	G	G	G	G	G	G	G	G	G	G	G	G	G	G	G	G	G	G	G	G	G	G	G	G	G	G	G	G	G	G	G	G	G	G	G	G
650612	C	C	C	C	C	C	C	C	C	C	C	C	C	C	C	C	C	C	C	C	C	C	C	C	C	C	C	C	C	C	C	C	C	C	C	C	C	C	C	C	C	C	C	C	C	C	C	C	C
668745	T	T	T	T	T	T	T	T	T	T	T	T	T	T	T	T	T	T	T	T	T	T	T	T	T	T	T	T	T	A	T	T	T	T	T	T	T	T	T	T	T	T	T	T	T	T	T	T	T
669344	G	G	G	G	G	G	G	G	G	G	G	G	G	G	G	G	G	G	G	G	G	G	G	G	G	G	G	G	G	G	G	G	G	G	G	G	G	A	A	G	G	G	G	G	G	G	G	G	G
669595	G	G	G	G	G	G	G	G	G	G	G	G	G	G	G	G	G	G	G	G	G	G	G	G	G	G	G	G	G	G	G	G	G	G	G	G	G	A	G	G	G	G	G	G	G	G	G	G	G
672083	C	C	C	C	C	C	C	C	C	C	C	C	C	C	C	C	C	C	C	C	C	C	C	C	C	C	C	C	C	C	C	C	C	C	C	C	C	C	C	C	C	C	C	C	C	C	C	C	C
674335	C	C	C	C	C	C	C	C	C	C	C	C	C	C	C	C	C	C	C	C	C	C	C	C	C	C	C	C	C	C	C	C	C	C	C	C	C	C	C	C	C	C	C	C	C	C	C	C	C
674410	A	A	A	A	A	A	A	A	A	A	A	A	A	A	A	A	A	A	A	A	A	A	A	T	A	A	A	A	A	A	A	A	A	A	A	A	A	A	A	A	A	A	A	A	A	A	A	A	A
684153	G	G	G	G	G	G	G	G	G	G	G	G	G	G	G	G	G	G	G	G	G	G	G	G	G	G	G	A	G	G	G	G	G	G	G	G	G	G	G	G	G	G	G	G	G	G	G	G	G
685622	G	G	G	G	G	G	G	G	G	G	G	G	G	G	G	G	G	G	G	G	G	G	G	G	G	G	G	G	G	G	G	G	G	G	G	G	G	G	G	G	G	G	G	G	G	T	T	T	G
686423	G	G	G	G	G	G	G	G	G	G	G	G	G	G	G	G	G	G	G	G	G	G	G	G	G	G	G	G	G	G	G	G	G	G	G	G	G	G	G	G	G	G	G	G	G	G	G	G	G
700672	C	C	C	C	C	C	C	C	C	C	C	C	C	C	C	C	C	C	C	C	C	C	C	C	C	C	C	C	C	C	C	C	C	C	C	C	C	C	C	C	C	C	C	C	C	C	C	C	C
709361	C	C	C	C	C	C	C	C	C	C	C	C	C	C	C	C	C	C	C	C	C	C	C	C	C	C	C	C	C	C	C	C	C	C	C	C	C	C	C	C	C	C	C	C	C	C	C	C	C
711720	G	G	G	G	G	G	G	G	G	G	G	G	G	G	G	G	G	G	G	G	G	G	G	G	G	G	G	G	G	G	G	G	G	G	G	G	G	G	G	G	G	G	G	G	G	G	G	G	G
716929	C	C	C	C	C	C	C	C	C	C	G	G	G	C	C	C	C	C	C	C	C	C	C	C	C	C	C	C	C	C	C	C	C	C	C	C	C	C	C	C	C	C	C	C	C	C	C	C	C
719774	T	T	T	T	T	T	T	T	T	T	T	T	T	T	T	T	T	T	T	T	T	T	T	T	T	T	T	T	T	T	T	T	T	T	T	T	T	T	T	T	T	T	T	T	T	T	T	T	T
723385	A	A	A	A	A	A	A	A	A	A	A	A	A	A	A	A	A	A	A	A	A	A	A	A	A	A	A	A	A	A	A	A	A	A	A	A	A	A	A	A	A	A	A	A	A	A	A	A	A
731843	G	G	G	G	G	G	G	G	G	G	G	G	G	G	G	G	G	G	G	G	G	G	G	G	G	G	G	G	G	G	G	G	G	G	G	G	G	G	G	G	G	G	G	G	G	G	G	G	G
742220	G	G	G	G	G	G	G	G	G	G	G	G	G	G	G	G	G	G	G	G	G	G	G	G	G	G	G	G	G	G	A	A	G	G	G	G	G	G	G	G	G	G	G	G	G	G	G	G	G
748287	G	G	G	G	G	G	G	G	G	G	T	T	T	G	G	G	G	G	G	G	G	G	G	G	G	G	G	G	G	G	G	G	G	G	G	G	G	G	G	G	G	G	G	G	G	G	G	G	G
753926	C	C	C	C	C	C	C	C	C	C	C	C	C	C	C	C	C	C	C	C	C	C	C	C	C	C	C	C	C	C	C	C	C	C	C	C	C	C	C	C	C	C	C	C	C	C	C	C	C
755005	A	A	A	A	A	A	A	A	A	A	A	A	A	A	A	A	A	A	A	A	A	A	A	A	A	A	A	A	A	A	A	A	A	A	A	A	A	A	A	A	A	A	A	A	A	A	A	A	A
757775	T	T	T	T	T	T	T	T	T	T	T	T	T	T	T	T	T	T	T	T	T	T	T	T	T	T	T	T	T	T	T	T	T	T	T	T	T	T	T	T	T	T	C	T	T	T	T	T	T
764413	G	G	G	G	G	G	G	G	G	G	G	G	G	G	G	G	G	G	G	G	G	G	G	G	A	G	G	G	G	G	G	G	G	G	G	G	G	G	G	G	G	G	G	G	G	G	G	G	G
770886	C	C	C	C	C	C	C	C	C	C	C	C	C	C	C	C	C	C	C	C	C	C	C	C	C	C	C	C	C	C	C	C	C	C	C	C	C	C	C	C	C	C	C	C	C	C	C	C	T
777515	A	A	A	A	A	A	A	A	A	A	A	A	A	A	A	A	A	A	A	A	A	A	A	A	A	A	A	A	A	A	A	A	A	A	A	A	A	A	A	A	A	A	A	A	A	A	A	A	A
813646	A	A	A	A	A	A	A	A	A	A	A	A	A	A	A	A	A	A	A	A	A	A	A	A	T	A	A	A	A	A	A	A	A	A	A	A	A	A	A	A	A	A	A	A	A	A	A	A	A
814721	C	C	C	C	C	C	C	C	C	C	C	C	C	C	C	C	C	C	C	C	C	C	A	C	C	C	C	C	C	C	C	C	C	C	C	C	C	C	C	C	C	C	C	C	C	C	C	C	C
817448	A	A	A	A	A	A	A	A	A	A	A	A	A	A	A	A	A	A	A	A	A	A	A	A	A	A	A	A	A	A	T	A	A	A	A	A	A	A	A	A	A	A	A	A	A	A	A	A	A
819909	C	C	C	C	C	C	C	C	C	C	C	C	C	C	C	C	C	C	C	C	C	C	C	C	C	C	C	C	C	C	C	C	C	C	C	T	C	C	C	C	C	C	C	C	C	C	C	C	C
820264	A	A	A	A	A	A	A	A	A	A	A	A	A	A	A	A	A	A	A	A	A	A	A	A	A	A	A	A	A	A	A	A	A	A	A	A	A	A	A	A	A	A	A	A	A	A	A	A	A
844820	A	A	A	A	A	A	A	A	A	A	A	A	A	A	A	A	A	A	A	A	A	A	A	A	A	A	A	A	A	A	A	A	A	A	A	A	A	G	G	A	A	A	A	A	A	A	A	A	A
857032	A	A	A	A	A	A	A	A	A	A	A	A	A	A	A	A	A	A	A	A	A	A	A	A	C	C	C	A	A	A	A	A	A	A	A	A	A	A	A	A	A	A	A	A	A	A	A	A	A
863989	C	C	C	C	C	C	C	C	C	C	C	C	C	C	C	C	C	C	C	C	C	C	C	C	C	C	C	C	C	C	C	C	C	C	C	C	C	C	C	C	C	C	C	C	C	C	C	C	C
866458	A	A	A	A	A	A	A	A	A	A	T	T	T	A	A	A	A	A	A	A	A	A	A	A	A	A	A	A	A	A	A	A	A	A	A	A	A	A	A	A	A	A	A	A	A	A	A	A	A
868583	G	G	G	G	G	G	G	G	G	G	G	G	G	G	G	G	G	G	G	G	G	G	G	G	G	G	G	G	G	G	G	G	G	G	G	G	G	G	G	G	G	G	G	T	G	G	G	G	G
877669	G	G	G	G	G	G	G	G	G	G	G	G	G	G	G	G	G	G	G	G	G	G	G	G	G	G	G	G	G	G	G	G	G	G	G	G	G	A	A	G	G	G	G	G	G	G	G	G	G
878322	C	C	C	C	C	C	C	C	C	C	C	C	C	C	C	C	C	C	C	C	C	C	C	C	C	C	C	C	C	C	C	C	C	C	C	C	C	C	C	C	C	C	C	C	C	C	C	C	C
880647	A	A	A	A	A	A	A	A	A	A	A	A	A	A	A	A	A	A	A	A	A	A	A	A	A	A	A	A	A	A	A	A	A	A	A	A	A	A	A	A	A	A	A	A	A	A	A	A	A
885944	C	C	C	C	C	A	C	C	C	C	C	C	C	C	C	C	C	C	C	C	C	C	C	C	C	C	C	C	C	C	C	C	C	C	C	C	C	C	C	C	C	C	C	C	C	C	C	C	C
886855	G	G	G	G	G	G	G	G	G	G	G	G	G	G	G	G	G	G	G	G	G	G	G	G	G	G	G	G	G	G	G	G	A	G	G	G	G	G	G	G	G	G	G	G	G	G	G	G	G
889547	G	G	G	G	G	G	G	G	G	G	G	G	G	G	G	G	G	G	G	G	G	G	G	A	G	G	G	G	G	G	G	G	G	G	G	G	G	G	G	G	G	G	G	G	G	G	G	G	G
898238	C	C	C	C	C	C	C	C	C	C	C	C	C	C	C	C	C	C	C	C	C	C	C	C	C	C	C	C	C	C	C	C	C	C	C	C	C	C	C	C	C	C	C	C	C	C	C	C	C
925713	G	G	G	G	G	G	G	G	G	G	G	G	G	G	G	G	G	G	G	A	G	G	G	G	G	G	G	G	G	G	G	G	G	G	G	G	G	G	G	G	G	G	G	G	G	G	G	G	G
933586	A	A	A	A	A	A	A	A	A	A	A	A	A	A	A	A	A	A	A	A	A	A	A	A	A	A	A	A	A	A	A	A	A	A	A	A	A	A	T	A	A	A	A	A	A	A	A	A	A
938100	G	G	G	G	G	G	G	G	G	G	G	G	G	G	G	G	G	G	G	G	G	G	G	G	G	G	G	G	G	G	G	G	G	G	G	G	G	G	G	G	G	G	G	G	G	G	G	G	G
944822	G	G	G	G	G	G	G	G	G	G	G	G	G	G	G	G	G	G	G	G	G	G	G	G	T	G	G	G	G	G	G	G	G	G	G	G	G	G	G	G	G	G	G	G	G	G	G	G	G
954766	C	C	C	C	C	C	C	C	C	C	C	C	C	C	C	C	C	C	C	C	C	C	C	C	G	C	C	C	C	C	C	C	C	C	C	C	C	C	C	C	C	C	C	C	C	C	C	C	C
957157	G	G	G	G	G	G	G	G	G	G	G	G	G	G	G	G	G	G	G	G	G	G	G	G	G	G	G	G	G	G	G	G	G	G	G	G	G	C	C	G	G	G	G	G	G	G	G	G	G
978672	T	T	T	T	T	T	T	T	T	T	T	T	T	T	T	T	T	T	T	T	T	T	T	T	T	T	T	T	T	T	T	T	T	T	T	T	T	A	A	T	T	T	T	T	T	T	T	T	T
980091	T	T	T	T	T	T	T	T	T	T	T	T	T	T	T	T	T	T	T	T	T	T	T	T	T	T	T	T	T	T	T	T	T	T	T	T	T	T	T	T	T	T	T	T	T	T	T	T	T
984163	G	G	G	G	G	G	G	G	G	G	G	G	G	G	G	G	G	G	G	G	G	G	G	G	G	G	G	G	G	G	G	G	G	G	G	G	G	G	G	G	G	G	G	G	G	G	G	G	G
992062	C	C	C	C	C	C	C	C	C	C	C	C	C	C	C	C	C	C	C	C	C	C	C	C	C	C	C	C	C	C	C	C	C	C	C	C	C	C	C	C	C	C	C	C	C	C	C	C	C
992167	T	T	T	T	T	T	T	T	T	T	T	T	T	T	T	T	T	T	T	T	T	T	T	T	T	T	T	T	T	T	T	T	T	T	T	T	T	T	T	T	T	T	T	T	T	T	T	T	T
992990	T	T	T	T	T	T	C	T	T	T	T	T	T	T	T	T	T	T	T	T	T	T	T	T	T	T	T	T	T	T	T	T	T	T	T	T	T	T	T	T	T	T	T	T	T	T	T	T	T
993811	T	T	T	T	T	T	T	T	T	T	T	T	T	T	T	T	T	T	T	T	T	T	T	T	T	T	T	T	T	T	T	T	T	T	T	C	T	T	T	T	T	T	T	T	T	T	T	T	T
998885	T	T	T	T	G	T	T	T	T	T	T	T	T	T	T	T	T	T	T	T	T	T	T	T	T	T	T	T	T	T	T	T	T	T	T	T	T	T	T	T	T	T	T	T	T	T	T	T	T
1007150	C	C	C	C	C	C	C	C	C	C	C	C	C	C	C	C	C	C	C	C	C	C	C	C	C	C	C	C	C	C	C	C	C	C	C	C	C	C	C	C	C	C	C	C	C	C	C	C	C
1011806	C	C	C	C	C	C	C	C	C	C	C	C	C	C	C	C	C	C	C	C	C	C	C	C	C	C	C	C	C	C	C	C	C	C	C	C	A	C	C	C	C	C	C	C	C	C	C	C	C
1017073	T	T	T	T	T	T	T	T	T	C	T	T	T	T	T	T	T	T	T	T	T	T	T	T	T	T	T	T	T	T	T	T	T	T	T	T	T	T	T	T	T	T	T	T	T	T	T	T	T
1025644	T	T	T	T	T	T	T	T	T	T	T	T	T	T	T	T	T	T	T	T	T	T	T	T	T	T	T	T	T	T	T	T	T	T	T	T	T	T	T	T	T	T	T	T	T	T	T	T	T
1027365	T	T	T	T	T	T	T	T	T	T	T	T	T	T	T	T	T	T	T	T	T	T	T	T	T	T	T	T	T	T	T	T	T	T	T	T	T	T	T	T	T	T	T	T	T	C	T	T	T
1027515	A	A	A	A	A	A	A	A	A	A	A	A	A	A	A	A	A	A	A	A	A	A	A	A	A	A	A	A	A	A	A	A	A	A	A	A	A	A	A	A	A	A	A	A	A	A	A	A	A
1028957	A	A	A	A	A	A	A	A	A	A	G	G	G	A	A	A	A	A	A	A	A	A	A	A	A	A	A	A	A	A	A	A	A	A	A	A	A	A	A	A	A	A	A	A	A	A	A	A	A
1032138	C	C	C	C	C	C	C	C	C	C	C	C	C	A	A	A	A	A	A	A	A	A	A	C	C	C	C	C	C	C	C	C	C	C	C	C	C	C	C	C	C	C	C	C	C	C	C	C	C
1032960	C	C	C	C	C	C	C	C	C	C	C	C	C	C	C	C	C	C	C	C	C	C	C	C	C	C	C	C	C	C	C	C	C	C	C	C	C	C	C	C	C	C	C	C	C	C	C	C	C
1035836	C	C	C	C	C	C	C	C	C	C	C	C	C	C	C	C	C	C	C	C	C	C	C	C	C	C	C	C	C	C	C	C	C	C	C	C	C	C	C	C	C	C	C	C	C	C	C	C	C
1039249	A	A	A	A	A	A	A	A	A	A	A	A	A	A	A	A	A	A	A	G	A	A	A	A	A	A	A	A	A	A	A	A	A	A	A	A	A	A	A	A	A	A	A	A	A	A	A	A	A
1048735	A	A	A	A	A	A	A	A	A	A	A	A	A	A	A	A	A	A	A	A	A	A	A	A	A	A	A	G	A	A	A	A	A	A	A	A	A	A	A	A	A	A	A	A	A	A	A	A	A
1086744	C	C	C	C	C	C	C	C	C	C	C	C	C	C	C	C	C	C	C	C	C	C	C	C	A	A	A	C	C	C	C	C	C	C	C	C	C	C	C	C	C	C	C	C	C	C	C	C	C
1091933	C	C	C	C	C	C	C	C	C	C	C	C	C	C	C	C	C	C	C	C	C	C	C	C	T	C	C	C	C	C	C	C	C	C	C	C	C	C	C	C	C	C	C	C	C	C	C	C	C
1092570	T	T	T	T	T	T	T	T	T	T	T	T	T	T	T	T	T	T	T	T	T	T	T	T	A	T	T	T	T	T	T	T	T	T	T	T	T	T	T	T	T	T	T	T	T	T	T	T	T
1096908	T	T	T	T	T	T	T	T	T	T	T	T	T	T	T	T	T	T	T	T	T	T	T	T	T	T	T	T	T	T	T	T	T	T	T	T	T	C	C	T	T	T	T	T	T	T	T	T	T
1097303	G	G	G	G	G	G	G	G	G	G	C	C	C	C	C	C	C	C	C	C	C	C	C	C	C	C	C	C	C	C	C	C	C	C	C	C	C	C	C	C	C	C	C	C	C	C	C	C	C
1100918	G	G	G	G	G	G	G	G	G	G	G	G	G	G	G	G	G	G	G	G	G	G	G	G	G	G	G	G	G	G	G	G	G	G	G	G	G	G	G	G	G	G	G	G	G	G	G	G	G
1106262	C	C	C	C	C	C	C	C	C	C	C	C	C	C	C	C	C	C	C	C	C	C	C	C	C	C	C	C	C	C	C	C	C	C	C	C	C	C	C	C	C	C	C	C	C	C	C	C	C
1108110	A	A	A	A	A	A	A	A	A	A	A	A	A	A	A	A	A	A	A	A	A	A	A	G	A	A	A	A	A	A	A	A	A	A	A	A	A	A	A	A	A	A	A	A	A	A	A	A	A
1109987	T	T	T	T	T	T	T	T	T	T	T	T	T	T	T	T	T	T	T	T	T	T	T	T	T	T	T	T	T	T	T	T	T	T	T	T	T	T	T	T	T	T	T	T	T	T	T	T	T
1113946	A	A	A	A	A	A	A	A	A	A	A	A	A	A	A	A	A	A	A	A	A	A	A	A	A	A	A	A	A	A	A	A	A	A	A	A	A	A	A	A	A	A	A	A	A	A	A	A	A
1117183	A	A	A	A	A	A	A	A	A	A	A	A	A	A	A	A	A	A	A	A	A	A	A	A	A	A	A	A	A	A	A	A	A	A	A	A	A	A	A	A	A	A	A	A	A	A	A	A	A
1122808	G	G	G	G	G	G	G	G	G	G	G	G	G	G	G	G	G	G	G	G	G	G	G	G	G	G	G	G	G	G	G	G	G	G	G	G	G	G	G	G	G	G	G	G	G	G	G	G	G
1129872	T	T	T	T	T	T	T	T	T	T	T	T	T	T	T	T	T	T	T	T	T	T	T	T	T	T	T	T	T	T	T	T	T	T	T	T	T	T	T	T	T	T	T	T	T	T	T	T	T
1172299	A	A	A	A	A	A	A	A	A	A	A	A	A	A	A	A	A	A	A	A	A	A	A	A	T	A	A	A	A	A	A	A	A	A	A	A	A	A	A	A	A	A	A	A	A	A	A	A	A
1178236	T	T	T	T	T	T	T	T	T	T	T	T	T	T	T	T	T	T	T	T	T	T	T	T	T	T	A	T	T	T	T	T	T	T	T	T	T	T	T	T	T	T	T	T	T	T	T	T	T
1194961	C	C	C	C	C	C	C	C	C	C	C	C	C	C	C	C	C	C	C	C	C	C	C	C	T	C	C	C	C	C	C	C	C	C	C	C	C	C	C	C	C	C	C	C	C	C	C	C	C
1197600	A	A	A	A	A	A	A	A	A	A	A	A	A	A	A	A	A	A	A	A	A	A	A	A	A	A	A	A	A	A	A	A	A	A	A	G	A	A	A	A	A	A	A	A	A	A	A	A	A
1201860	G	G	G	G	G	G	G	G	G	G	G	G	G	G	G	G	G	G	G	G	G	G	G	G	G	G	G	G	G	G	G	G	G	G	G	G	G	G	G	G	G	G	G	G	G	G	G	G	T
1206734	A	A	A	A	A	A	A	A	A	A	A	A	A	A	A	A	A	A	A	G	A	A	A	A	A	A	A	A	A	A	A	A	A	A	A	A	A	A	A	A	A	A	A	A	A	A	A	A	A
1221329	A	A	A	A	A	A	A	A	A	A	T	T	T	A	A	A	A	A	A	A	A	A	A	A	A	A	A	A	A	A	A	A	A	A	A	A	A	A	A	A	A	A	A	A	A	A	A	A	A
1241634	C	C	C	C	C	C	C	C	C	C	C	C	C	C	C	C	C	C	C	C	C	C	C	C	C	C	C	C	C	C	C	C	C	C	C	C	C	C	C	C	C	C	C	C	C	C	C	C	C
1242845	C	C	C	C	C	C	C	C	C	C	C	C	C	C	C	C	C	C	C	C	C	C	C	C	C	C	C	C	C	C	C	C	C	C	C	C	C	C	C	C	C	C	C	C	C	C	C	C	C
1245545	A	A	A	A	A	A	A	A	A	A	A	A	A	G	G	G	G	G	G	G	G	G	G	A	A	A	A	A	A	A	A	A	A	A	A	A	A	A	A	A	A	A	A	A	A	A	A	A	A
1246079	A	A	A	A	A	A	A	A	A	A	A	A	A	A	A	A	A	A	A	A	A	A	A	A	A	A	A	A	A	A	A	A	A	A	A	A	A	A	A	A	A	A	A	A	A	A	A	A	A
1248254	A	A	A	A	A	A	A	A	A	A	A	A	A	A	A	A	A	A	A	A	A	A	A	A	G	A	A	A	A	A	A	A	A	A	A	A	A	A	A	A	A	A	A	A	A	A	A	A	A
1250571	G	G	G	G	G	G	G	G	G	G	G	G	G	G	G	G	G	G	G	G	G	G	G	G	G	G	G	G	G	G	G	G	G	G	G	G	G	G	G	G	G	G	G	G	G	G	G	G	G
1255413	T	T	T	T	T	T	T	T	T	T	T	T	T	C	C	C	C	C	C	C	C	C	C	T	T	T	T	T	T	T	T	T	T	T	T	T	T	T	T	T	T	T	T	T	T	T	T	T	T
1259982	A	A	A	A	A	A	A	A	A	A	A	A	A	A	A	A	A	A	A	A	A	A	A	A	A	A	A	A	A	A	A	A	A	A	A	A	A	A	A	A	A	A	A	A	A	A	A	A	A
1275516	A	A	A	A	A	A	A	A	A	A	A	A	A	A	A	A	A	A	A	A	A	A	A	G	G	G	G	A	A	A	A	A	A	A	A	A	A	A	A	A	A	A	A	A	A	A	A	A	A
1290449	C	C	C	C	C	C	C	C	C	C	C	C	C	C	C	C	C	C	C	C	C	C	C	C	C	T	C	C	C	C	C	C	C	C	C	C	C	C	C	C	C	C	C	C	C	C	C	C	C
1291445	T	T	T	T	T	T	T	T	T	T	T	T	T	T	T	T	T	T	T	T	T	T	T	T	T	T	T	T	T	T	T	T	T	T	T	T	T	T	T	T	T	T	T	T	T	T	T	T	T
1295000	T	T	T	T	T	T	T	T	T	T	T	T	T	T	T	T	T	T	T	T	T	T	T	T	T	T	T	T	A	A	A	A	A	A	A	A	A	A	A	A	A	A	A	A	A	A	A	A	A
1297609	T	T	T	T	T	T	T	T	T	T	G	G	G	T	T	T	T	T	T	T	T	T	T	T	T	T	T	T	T	T	T	T	T	T	T	T	T	T	T	T	T	T	T	T	T	T	T	T	T
1299737	A	A	A	A	A	A	A	A	A	A	A	A	A	A	A	A	A	A	A	A	A	A	A	A	A	A	A	A	A	A	A	A	A	A	A	A	A	A	A	A	A	A	A	A	A	A	A	A	A
1301179	G	G	G	G	G	G	G	G	G	G	G	G	G	G	G	G	G	G	G	G	G	G	G	G	G	G	T	G	G	G	G	G	G	G	G	G	G	G	G	G	G	G	G	G	G	G	G	G	G
1303529	C	C	C	C	C	C	C	C	C	C	C	C	C	C	C	C	C	C	C	C	C	C	C	C	C	C	C	C	C	C	C	C	C	C	C	C	C	C	C	C	C	C	C	C	C	C	C	C	C
1308394	A	A	A	A	A	A	A	A	A	A	A	A	A	A	A	A	A	A	A	A	A	A	A	A	A	A	A	A	A	A	A	A	A	A	A	A	A	A	A	A	A	A	A	A	A	A	A	A	A
1313243	C	C	C	C	C	C	C	C	C	C	T	T	T	T	T	T	T	T	T	T	T	T	T	T	T	T	T	T	T	T	T	T	T	T	T	T	T	T	T	T	T	T	T	T	T	T	T	T	T
1321790	G	G	G	G	G	G	G	G	G	G	G	G	G	G	G	G	G	G	G	G	G	G	G	G	G	G	G	G	G	G	G	G	G	G	G	G	G	C	C	G	G	G	G	G	G	G	G	G	G
1331670	C	C	C	C	C	C	C	C	C	C	C	C	C	C	C	C	C	C	C	C	C	C	C	C	C	C	C	C	C	C	C	C	C	C	C	C	C	C	C	C	C	C	C	C	C	C	C	C	C
1339791	C	C	C	C	C	C	C	C	C	C	T	T	T	T	T	T	T	T	T	T	T	T	T	T	T	T	T	T	T	T	T	T	T	T	T	T	T	T	T	T	T	T	T	T	T	T	T	T	T
1345042	C	C	C	C	C	C	C	C	C	C	C	C	C	C	C	C	C	C	C	C	C	C	C	C	C	C	C	C	C	C	C	C	C	C	C	C	C	C	C	C	C	C	C	C	C	C	C	C	C
1364005	T	T	T	T	T	T	T	T	T	T	T	T	T	T	T	T	T	T	T	T	T	T	T	T	T	T	T	T	T	T	T	T	T	T	T	T	T	T	T	T	T	T	T	T	T	T	T	T	T
1371398	G	G	G	G	G	G	G	G	G	G	G	G	G	G	G	G	G	G	G	G	G	G	G	G	G	G	G	G	G	G	G	G	G	G	G	G	G	G	G	G	G	G	G	A	A	G	G	G	G
1374625	G	G	G	G	G	G	G	G	G	G	G	G	G	G	G	G	G	G	G	G	G	G	G	G	G	G	G	A	A	A	A	A	A	A	A	A	A	A	A	A	A	A	A	A	A	A	A	A	A
1374666	A	A	A	A	A	A	A	A	A	A	A	A	A	A	A	A	A	A	A	A	A	A	A	A	A	A	A	A	A	A	A	A	A	A	A	A	A	A	A	A	A	A	A	A	A	A	A	A	A
1374846	G	G	G	G	G	G	G	G	G	G	G	G	G	G	G	G	G	G	G	G	G	G	G	G	T	T	T	G	G	G	G	G	G	G	G	G	G	G	G	G	G	G	G	G	G	G	G	G	G
1379215	A	A	A	A	A	A	A	A	A	A	T	T	T	A	A	A	A	A	A	A	A	A	A	A	A	A	A	A	A	A	A	A	A	A	A	A	A	A	A	A	A	A	A	A	A	A	A	A	A
1380789	G	G	G	G	G	G	G	G	G	G	G	G	G	G	G	G	G	G	G	G	G	G	G	G	G	G	G	G	G	G	G	G	G	G	G	G	G	G	G	G	G	G	G	A	G	G	G	G	G
1385465	G	G	G	G	G	G	G	G	G	G	G	G	G	G	G	G	G	G	G	G	G	G	G	G	A	G	G	G	G	G	G	G	G	G	G	G	G	G	G	G	G	G	G	G	G	G	G	G	G
1392039	T	T	T	T	T	T	T	T	T	T	T	T	T	T	T	T	T	T	T	T	T	T	T	T	T	T	T	T	T	T	T	T	T	T	T	T	T	T	T	T	T	T	T	T	T	T	T	T	T
1393979	C	C	C	C	C	C	C	C	C	C	C	C	C	C	C	C	C	C	C	C	C	C	C	C	C	C	C	C	C	C	C	C	C	C	C	C	C	C	C	C	C	C	C	C	C	C	C	C	C
1393982	T	T	T	T	T	T	T	T	T	T	T	T	T	T	T	T	T	T	T	T	T	T	T	T	T	T	T	T	T	T	T	T	T	T	T	T	T	T	T	T	T	T	T	T	T	T	T	T	T
1402028	C	C	C	C	C	C	C	C	C	C	C	C	C	C	C	C	C	C	C	C	C	C	C	C	C	C	C	C	C	C	C	C	C	C	C	C	C	C	C	C	C	C	C	C	C	C	C	C	C
1409016	T	T	T	T	T	T	T	T	T	T	T	T	T	T	T	T	T	T	T	T	T	T	T	T	A	T	T	T	T	T	T	T	T	T	T	T	T	T	T	T	T	T	T	T	T	T	T	T	T
1425168	C	C	C	C	C	C	C	C	C	C	C	C	C	C	C	C	C	C	C	C	C	C	C	C	C	C	C	C	C	C	C	C	C	C	C	C	C	C	C	C	C	C	C	C	C	C	C	C	C
1426971	G	G	G	G	G	G	G	G	G	G	G	G	G	G	G	G	G	G	G	G	G	G	G	C	C	C	C	G	G	G	G	G	G	G	G	G	G	G	G	G	G	G	G	G	G	G	G	G	G
1427681	G	G	G	G	G	G	G	G	G	G	G	G	G	G	G	G	G	G	G	G	G	G	G	G	G	G	G	G	G	G	G	G	G	G	G	G	G	G	G	G	G	G	G	G	G	G	G	G	G
1430190	A	A	A	A	A	A	A	A	A	A	C	C	C	C	C	C	C	C	C	C	C	C	C	C	C	C	C	C	C	C	C	C	C	C	C	C	C	C	C	C	C	C	C	C	C	C	C	C	C
1430404	A	A	A	A	A	A	A	A	A	A	A	A	A	A	A	A	A	A	A	A	A	A	A	A	A	A	A	A	A	A	A	A	A	A	A	A	A	A	A	A	A	A	A	A	A	A	A	A	A
1431858	A	C	A	A	A	A	A	A	A	A	A	A	A	A	A	A	A	A	A	A	A	A	A	A	A	A	A	A	A	A	A	A	A	A	A	A	A	A	A	A	A	A	A	A	A	A	A	A	A
1433831	G	G	G	G	G	G	G	G	G	G	G	G	G	G	G	G	G	G	G	G	G	G	G	G	G	G	G	G	G	G	G	G	G	G	G	G	G	G	G	G	G	G	G	G	G	G	G	G	G
1454203	T	T	T	T	T	T	T	T	T	T	T	T	T	T	T	T	T	T	T	T	T	T	T	T	T	T	T	T	T	T	T	T	T	T	T	T	T	T	T	T	T	T	T	T	T	T	T	T	T
1466245	C	C	C	C	C	C	C	C	C	C	C	C	C	C	C	C	C	C	C	C	C	C	C	C	C	C	C	C	C	C	C	C	C	C	C	C	C	C	C	C	C	C	C	C	C	C	C	C	C
1468904	T	T	T	T	T	T	T	T	T	T	T	T	T	T	T	T	T	T	T	T	T	T	T	T	T	T	T	T	T	T	T	T	T	T	T	T	T	T	T	T	T	T	T	T	T	T	T	T	T
1470956	T	T	T	T	T	T	T	T	T	T	T	T	T	T	T	T	T	T	T	T	T	T	T	T	T	T	T	T	T	T	T	T	T	T	T	T	T	T	T	T	T	T	T	T	T	T	T	T	T
1472997	A	A	A	A	A	A	A	A	A	A	A	A	A	A	A	A	A	A	A	A	A	A	A	A	A	A	A	A	A	A	A	A	A	A	A	A	A	A	A	A	A	A	A	A	A	A	A	A	A
1473294	A	A	A	A	A	A	A	A	A	A	T	T	T	A	A	A	A	A	A	A	A	A	A	A	A	A	A	A	A	A	A	A	A	A	A	A	A	A	A	A	A	A	A	A	A	A	A	A	A
1473295	A	A	A	A	A	A	A	A	A	A	C	C	C	A	A	A	A	A	A	A	A	A	A	A	A	A	A	A	A	A	A	A	A	A	A	A	A	A	A	A	A	A	A	A	A	A	A	A	A
1478889	C	C	C	C	C	C	C	C	C	C	C	C	C	C	C	C	C	C	C	C	C	C	C	C	C	C	C	C	C	C	C	C	C	C	C	C	C	C	C	C	C	C	C	C	C	C	C	C	C
1481415	T	T	T	T	T	T	T	T	T	T	G	G	G	G	G	G	G	G	G	G	G	G	G	G	G	G	G	G	G	G	G	G	G	G	G	G	G	G	G	G	G	G	G	G	G	G	G	G	G
1482016	A	A	A	A	A	A	A	A	A	A	A	A	A	A	A	A	A	A	A	A	A	A	A	A	A	A	A	G	A	A	A	A	A	A	A	A	A	A	A	A	A	A	A	A	A	A	A	A	A
1486817	T	T	T	T	T	T	T	T	T	T	T	T	T	T	T	T	T	T	T	T	T	T	T	T	T	T	T	T	T	T	T	T	T	T	T	T	T	T	T	T	T	T	T	G	T	T	T	T	T
1493006	C	C	C	C	C	C	C	C	C	C	C	C	C	C	C	C	C	C	C	C	C	C	C	C	C	C	C	C	C	C	C	C	C	C	C	C	C	C	C	C	C	C	C	C	C	C	C	C	C
1498272	C	C	C	C	C	C	C	C	C	C	A	A	A	C	C	C	C	C	C	C	C	C	C	C	C	C	C	C	C	C	C	C	C	C	C	C	C	C	C	C	C	C	C	C	C	C	C	C	C
1498298	C	C	C	C	C	C	C	C	C	C	C	C	C	C	C	C	C	C	C	C	T	T	T	C	C	C	C	C	C	C	C	C	C	C	C	C	C	C	C	C	C	C	C	C	C	C	C	C	C
1499438	G	G	G	G	G	G	G	G	G	G	G	G	G	G	G	G	G	G	G	G	G	G	G	G	G	G	G	G	G	G	G	G	G	G	G	G	G	G	G	G	G	G	G	G	G	G	G	G	G
1501480	A	A	A	A	A	A	A	A	A	A	G	G	G	A	A	A	A	A	A	A	A	A	A	A	A	A	A	A	A	A	A	A	A	A	A	A	A	A	A	A	A	A	A	A	A	A	A	A	A
1503113	T	T	T	T	T	T	T	T	T	T	T	T	T	T	T	T	T	T	T	T	T	T	T	T	T	T	T	T	T	T	T	T	T	T	T	C	T	T	T	T	T	T	T	T	T	T	T	T	T
1510179	C	C	C	C	C	C	C	C	C	C	C	C	C	C	C	C	C	C	C	C	C	C	C	C	C	C	C	C	C	C	G	C	C	C	C	C	C	C	C	C	C	C	C	C	C	C	C	C	C
1516490	G	G	G	G	G	G	G	G	G	G	G	G	G	G	G	G	G	G	G	G	G	G	G	G	G	G	G	G	G	G	G	G	G	G	G	G	G	G	G	G	G	A	G	G	G	G	G	G	G
1517485	T	T	T	T	T	T	T	T	T	T	T	T	T	T	T	T	T	T	T	T	T	T	T	T	T	T	T	T	T	T	T	T	T	T	T	T	T	T	A	T	T	T	T	T	T	T	T	T	T
1521702	G	G	G	G	G	G	G	G	G	G	G	G	G	G	G	G	G	G	G	G	G	G	G	G	G	G	G	T	G	G	G	G	G	G	G	G	G	G	G	G	G	G	G	G	G	G	G	G	G
1521796	A	A	A	A	A	A	A	A	A	A	A	A	A	A	A	A	A	A	A	A	A	A	A	A	A	A	A	A	A	A	A	A	A	A	A	G	G	A	A	A	A	A	A	A	A	A	A	A	A
1523816	T	T	T	T	T	T	T	T	T	T	T	T	T	T	T	T	T	T	T	T	T	T	T	T	T	T	T	T	T	T	T	T	T	T	T	T	T	C	T	T	T	T	T	T	T	T	T	T	T
1525943	G	G	G	G	G	G	G	G	G	G	C	C	C	G	G	G	G	G	G	G	G	G	G	G	G	G	G	G	G	G	G	G	G	G	G	G	G	G	G	G	G	G	G	G	G	G	G	G	G
1535402	A	A	A	A	A	A	A	A	A	A	A	A	A	A	A	A	A	A	A	A	A	A	A	A	A	A	A	A	A	A	A	A	A	A	A	A	A	A	A	A	A	A	A	A	A	A	A	A	A
1537461	G	G	G	G	G	G	G	G	G	G	G	G	G	G	G	G	G	G	G	G	G	G	G	G	G	G	G	G	G	G	G	G	G	G	G	C	G	G	G	G	G	G	G	G	G	G	G	G	G
1569395	C	C	C	C	C	C	C	C	C	C	C	C	C	C	C	C	C	C	C	C	C	C	C	C	C	C	C	C	C	C	C	C	C	C	C	C	C	C	C	C	C	C	C	C	C	C	C	C	C
1571479	G	G	G	G	G	G	G	G	G	G	G	G	G	G	G	G	G	G	G	G	G	G	G	G	G	G	G	G	G	G	G	G	G	G	G	G	G	G	G	G	G	G	G	G	G	G	G	G	G
1622625	C	C	C	C	C	C	C	C	C	C	C	C	C	C	C	C	C	C	C	C	C	C	C	C	C	C	C	C	C	C	C	C	C	C	C	C	C	C	C	C	C	C	C	C	C	C	C	C	C
1622772	A	A	A	A	A	A	A	A	A	A	C	C	C	C	C	C	C	C	C	C	C	C	C	C	C	C	C	C	C	C	C	C	C	C	C	C	C	C	C	C	C	C	C	C	C	C	C	C	C
1623790	T	T	T	T	T	T	T	T	T	T	T	T	T	C	C	C	C	C	C	C	C	C	C	T	T	T	T	T	T	T	T	T	T	T	T	T	T	T	T	T	T	T	T	T	T	T	T	T	T
1626991	T	T	T	T	T	T	T	T	T	T	T	T	T	T	T	T	T	T	T	T	T	T	T	T	T	T	T	T	T	T	T	T	T	T	T	T	T	T	T	T	T	T	T	T	T	T	T	T	T
1627124	T	T	T	T	T	T	T	T	T	T	T	T	T	T	T	T	T	T	T	T	T	T	T	T	T	T	T	T	T	T	T	T	T	T	T	T	T	T	T	T	T	T	T	T	T	T	T	T	T
1630106	G	G	G	G	G	G	G	G	G	G	G	G	G	G	G	G	G	G	G	G	G	G	G	G	G	G	G	G	G	G	G	G	G	G	G	G	G	G	G	G	G	G	G	G	G	G	G	G	G
1632680	T	T	T	T	T	T	T	T	T	T	T	T	T	T	T	T	T	T	T	T	T	T	T	T	T	T	T	T	T	T	T	T	T	T	T	T	T	T	T	T	T	T	T	T	T	T	T	T	T
1648216	C	C	C	C	C	C	C	C	C	C	C	C	C	C	C	C	C	C	C	C	C	C	C	C	C	C	C	C	C	C	C	C	C	C	C	C	C	C	C	C	C	C	C	C	T	C	C	C	C
1649825	A	A	A	A	A	A	A	A	A	A	A	A	A	A	A	A	A	A	A	A	A	A	A	A	A	A	A	A	A	A	A	A	A	A	A	A	A	A	A	A	A	A	A	A	A	T	T	T	A
1659566	G	G	G	G	G	G	G	G	G	G	G	G	G	G	G	G	G	G	G	G	G	G	G	G	G	G	G	G	G	G	G	G	G	G	G	G	G	G	G	G	G	G	G	G	G	G	G	G	G
1661381	T	T	T	T	T	T	T	T	T	T	T	T	T	T	T	T	T	T	T	T	T	T	T	T	T	T	T	T	T	T	T	T	T	T	T	T	T	C	C	T	T	T	T	T	T	T	T	T	T
1664677	C	C	C	C	C	C	C	C	C	C	C	C	C	C	C	C	C	C	C	C	C	C	C	C	C	C	C	C	C	C	C	C	C	C	C	C	C	C	C	C	C	C	C	C	C	C	C	C	C
1671775	A	A	A	A	A	A	A	A	A	A	A	A	A	A	A	A	A	A	A	A	A	A	A	A	A	A	A	A	A	A	A	A	A	A	A	A	A	A	A	A	A	A	A	A	A	A	A	A	A
1677476	A	A	A	A	A	A	A	A	A	A	A	A	A	T	T	T	T	T	T	T	T	T	T	A	A	A	A	A	A	A	A	A	A	A	A	A	A	A	A	A	A	A	A	A	A	A	A	A	A
1679257	A	A	A	A	A	A	A	A	A	A	A	A	A	A	A	A	A	A	A	A	A	A	A	T	A	A	A	A	A	A	A	A	A	A	A	A	A	A	A	A	A	A	A	A	A	A	A	A	A
1685050	A	A	A	A	A	A	A	A	A	A	A	A	A	A	A	A	A	A	A	A	A	A	A	A	A	A	A	A	A	A	A	A	A	A	A	A	A	A	A	A	A	A	A	A	A	A	A	A	A
1693783	G	G	G	G	G	G	G	G	G	G	G	G	G	G	G	G	G	G	G	G	G	G	G	G	G	G	G	G	G	G	G	G	G	G	G	G	G	G	G	G	G	G	G	G	G	G	G	G	G
1703253	T	T	T	T	T	T	T	T	T	T	T	T	T	T	T	T	T	T	A	T	T	T	T	T	T	T	T	T	T	T	T	T	T	T	T	T	T	T	T	T	T	T	T	T	T	T	T	T	T
1709356	A	A	A	A	A	A	A	A	A	A	A	A	A	A	A	A	A	A	A	A	A	A	A	A	G	A	A	A	A	A	A	A	A	A	A	A	A	A	A	A	A	A	A	A	A	A	A	A	A
1711470	A	A	A	A	A	A	A	A	A	A	A	A	A	A	A	A	A	A	A	A	A	A	A	A	A	A	A	A	A	A	A	A	A	A	A	A	A	A	A	A	A	A	A	A	A	A	A	A	A
1716365	C	C	C	C	C	C	C	C	C	C	C	C	C	C	C	C	C	C	C	C	C	C	C	C	C	C	C	C	C	C	C	C	C	C	C	C	C	C	C	C	C	C	C	C	C	C	C	C	C
1721674	C	C	C	C	C	C	C	C	C	C	T	T	T	C	C	C	C	C	C	C	C	C	C	C	C	C	C	C	C	C	C	C	C	C	C	C	C	C	C	C	C	C	C	C	C	C	C	C	C
1724444	T	T	T	T	T	T	T	T	T	T	T	T	T	T	T	T	T	T	T	T	T	T	T	T	T	T	T	T	T	T	T	T	T	T	T	T	T	T	T	T	T	T	T	T	T	T	T	T	T
1729501	G	G	G	G	G	G	G	G	G	G	G	G	G	G	G	G	G	G	G	G	G	G	G	G	G	G	G	G	G	G	G	G	G	G	G	G	G	T	T	G	G	G	G	G	G	G	G	G	G
1730089	A	A	A	A	A	A	A	A	A	A	A	A	A	A	A	A	A	A	A	A	A	A	A	A	A	A	A	A	A	A	A	A	A	A	A	A	A	A	A	A	A	T	A	A	A	A	A	A	A
1732512	C	C	C	C	C	C	C	C	C	C	C	C	C	C	C	C	C	C	C	C	C	C	C	C	C	C	C	C	C	C	C	C	C	C	C	C	C	C	C	C	C	C	C	C	C	C	C	C	C
1745370	T	T	T	T	T	T	T	T	T	T	C	C	C	C	C	C	C	C	C	C	C	C	C	C	C	C	C	C	C	C	C	C	C	C	C	C	C	C	C	C	C	C	C	C	C	C	C	C	C
1745944	T	T	T	T	T	T	T	T	T	T	T	T	T	T	T	T	T	T	T	T	T	T	T	T	T	T	T	T	C	C	C	C	C	C	C	C	C	C	C	C	C	C	C	C	C	C	C	C	C
1748065	C	C	C	C	C	C	C	C	C	C	T	T	T	T	T	T	T	T	T	T	T	T	T	T	T	T	T	T	T	T	T	T	T	T	T	T	T	T	T	T	T	T	T	T	T	T	T	T	T
1749383	C	C	C	C	C	C	C	C	C	C	C	C	C	C	C	C	C	C	C	C	C	C	C	C	C	C	C	C	C	C	C	C	C	C	C	C	C	C	A	C	C	C	C	C	C	C	C	C	C
1750897	G	G	G	G	G	G	G	G	G	G	G	G	G	G	G	G	G	G	G	G	G	G	G	G	G	G	G	G	G	G	G	G	G	G	G	A	G	G	G	G	G	G	G	G	G	G	G	G	G
1753180	C	C	C	C	C	C	C	C	C	C	C	C	C	C	C	C	C	C	C	C	C	C	C	C	C	C	C	C	C	C	C	C	C	C	C	C	C	C	C	C	C	C	C	C	C	C	C	A	C
1757448	C	C	C	C	C	C	C	C	C	C	C	C	C	C	C	C	C	C	C	C	C	C	C	C	T	T	T	C	C	C	C	C	C	C	C	C	C	C	C	C	C	C	C	C	C	C	C	C	C
1760885	C	C	C	C	C	C	C	C	C	C	C	C	C	C	C	C	C	C	C	C	C	C	C	C	C	C	C	C	C	C	C	C	C	C	C	C	C	C	C	C	C	C	C	C	C	C	C	C	C
1763854	G	G	G	G	G	G	G	G	G	G	G	G	G	G	G	G	G	G	G	G	G	G	G	G	G	G	G	A	G	G	G	G	G	G	G	G	G	G	G	G	G	G	G	G	G	G	G	G	G
1766515	T	T	T	T	T	T	T	T	T	T	T	T	T	T	T	T	T	T	T	T	T	T	T	T	T	T	T	T	T	T	T	T	T	T	T	C	T	T	T	T	T	T	T	T	T	T	T	T	T
1798767	A	A	A	A	A	A	A	A	A	A	A	A	A	A	A	A	A	A	A	A	A	A	A	A	A	A	A	A	A	A	A	A	A	A	A	A	A	T	T	A	A	A	A	A	A	A	A	A	A
1799314	G	G	G	G	G	G	G	G	G	G	G	G	G	G	G	G	G	G	G	G	G	G	G	G	G	G	G	G	G	G	G	G	G	G	G	G	G	G	G	G	G	G	G	G	G	G	G	G	G
1801234	G	G	G	G	G	G	G	G	G	G	G	G	G	G	G	G	G	G	G	G	G	G	G	G	G	G	G	G	G	G	A	A	G	G	G	G	G	G	G	G	G	G	G	G	G	G	G	G	G
1803603	G	G	G	G	G	G	G	G	G	G	G	G	G	G	G	G	G	G	G	G	G	G	G	G	G	C	G	G	G	G	G	G	G	G	G	G	G	G	G	G	G	G	G	G	G	G	G	G	G
1810495	G	G	G	G	G	G	G	G	G	G	G	G	G	G	G	G	G	G	G	G	G	G	G	G	G	G	G	G	G	G	G	G	G	G	G	G	G	A	A	G	G	G	G	G	G	G	G	G	G
1813920	A	A	A	A	A	A	A	A	A	A	A	A	A	A	A	A	A	A	A	A	A	A	A	A	A	T	A	A	A	A	A	A	A	A	A	A	A	A	A	A	A	A	A	A	A	A	A	A	A
1835791	G	G	G	G	G	G	G	G	G	G	G	G	G	G	G	G	G	G	G	G	G	G	G	G	G	G	G	G	G	G	A	A	G	G	G	G	G	G	G	G	G	G	G	G	G	G	G	G	G
1837148	C	C	C	C	C	C	C	C	C	C	C	C	C	C	C	C	C	C	C	C	C	C	C	C	C	C	C	C	C	C	C	C	C	C	C	C	C	T	C	C	C	C	C	C	C	C	C	C	C
1839518	T	T	T	T	T	T	T	T	T	T	A	A	A	A	A	A	A	A	A	A	A	A	A	A	A	A	A	A	A	A	A	A	A	A	A	A	A	A	A	A	A	A	A	A	A	A	A	A	A
1841572	A	A	A	A	A	C	A	A	A	A	A	A	A	A	A	A	A	A	A	A	A	A	A	A	A	A	A	A	A	A	A	A	A	A	A	A	A	A	A	A	A	A	A	A	A	A	A	A	A
1853905	G	G	G	G	G	G	G	G	G	G	G	G	G	G	G	G	G	G	G	G	G	G	G	G	G	G	G	G	G	G	G	G	G	G	G	G	G	G	G	G	G	G	G	G	G	G	G	G	G
1863739	C	C	C	C	C	C	C	C	C	C	C	C	C	C	C	C	C	C	C	C	C	C	C	C	C	C	C	G	C	C	C	C	C	C	C	C	C	C	C	C	C	C	C	C	C	C	C	C	C
1871567	A	A	A	A	A	A	A	A	A	A	A	A	A	A	A	A	A	A	A	A	A	A	A	A	A	A	A	A	A	A	C	C	A	A	A	A	A	A	A	A	A	A	A	A	A	A	A	A	A
1881525	A	A	A	A	A	A	A	A	A	A	A	A	A	A	A	A	A	A	A	A	A	A	A	A	A	A	A	A	A	A	A	A	A	A	A	A	A	A	A	A	A	A	A	A	A	T	A	A	A
1883922	C	C	C	C	C	C	C	C	C	C	C	C	C	C	C	C	C	C	C	C	C	C	C	C	C	C	C	C	C	C	C	C	T	T	C	C	C	C	C	C	C	C	C	C	C	C	C	C	C
1885809	T	T	T	T	T	T	T	T	T	T	T	T	T	T	T	T	T	T	T	T	T	T	T	T	T	T	T	T	T	T	T	T	T	T	T	T	T	T	T	T	T	T	T	T	T	T	T	T	T
1886896	T	T	T	T	T	T	T	T	T	T	T	T	T	T	T	T	T	T	T	T	T	T	T	T	T	A	A	T	T	T	T	T	T	T	T	T	T	T	T	T	T	T	T	T	T	T	T	T	T
1888413	T	T	T	T	T	T	T	T	T	T	T	T	T	T	T	T	T	T	T	T	T	T	T	T	T	T	T	T	T	T	T	T	T	T	T	T	T	T	T	T	T	T	T	T	T	T	T	T	T
1902709	G	G	G	G	G	G	G	G	G	G	G	G	G	G	G	G	G	G	G	G	G	G	G	G	G	G	G	G	G	G	G	G	G	G	G	G	G	G	G	G	G	G	G	G	G	G	G	G	G
1905103	C	C	C	C	C	C	C	C	C	C	C	C	C	C	C	C	C	C	C	C	C	T	C	C	C	C	C	C	C	C	C	C	C	C	C	C	C	C	C	C	C	C	C	C	C	C	C	C	C
1907665	G	G	G	G	G	G	G	G	G	G	G	G	G	G	G	G	G	G	G	G	G	G	G	G	G	G	G	G	G	G	G	G	G	G	G	G	G	G	G	G	G	G	G	G	G	G	G	G	G
1914510	T	T	T	T	T	T	T	T	T	T	T	T	T	T	T	T	T	T	T	T	T	T	T	T	T	T	T	T	T	T	T	T	T	T	T	T	T	A	A	T	T	T	T	T	T	T	T	T	T
1918131	T	T	T	T	T	T	T	T	T	T	T	T	T	T	T	T	T	T	T	T	T	T	T	T	T	T	T	T	T	T	T	T	T	T	T	T	T	T	T	T	T	T	T	T	T	T	T	T	T
1928036	C	C	C	C	C	C	C	C	C	C	C	C	C	C	C	C	C	C	C	C	C	C	C	C	C	C	C	C	C	C	C	C	C	C	C	T	C	C	C	C	C	C	C	C	C	C	C	C	C
1932374	A	A	A	A	A	A	A	A	A	A	A	A	A	A	A	A	A	A	A	A	A	A	A	A	A	A	A	A	A	A	A	A	A	A	A	T	A	A	A	A	A	A	A	A	A	A	A	A	A
1967657	T	T	T	T	T	T	T	T	T	T	T	T	T	T	T	T	T	T	T	T	T	T	T	T	C	T	T	T	T	T	T	T	T	T	T	T	T	T	T	T	T	T	T	T	T	T	T	T	T
1973612	T	T	T	T	T	T	T	T	T	T	T	T	T	T	T	T	T	T	T	T	T	T	T	T	T	T	T	T	T	T	T	T	T	T	T	T	T	T	T	T	T	T	T	T	T	T	T	T	T
1980400	G	G	G	G	G	G	G	G	G	G	G	G	G	G	G	G	G	G	G	G	G	G	G	G	G	G	G	G	T	T	T	T	T	T	T	T	T	T	T	T	T	T	T	T	T	T	T	T	T
1992565	T	T	T	T	T	T	T	T	T	T	C	C	C	T	T	T	T	T	T	T	T	T	T	T	T	T	T	T	T	T	T	T	T	T	T	T	T	T	T	T	T	T	T	T	T	T	T	T	T
1997656	A	A	A	A	A	A	A	A	A	A	A	A	A	A	A	A	A	A	A	A	A	A	A	A	A	A	A	A	A	A	A	A	A	A	A	A	A	A	A	A	A	A	A	A	A	A	A	A	A
1999048	C	C	C	C	T	C	C	C	C	C	C	C	C	C	C	C	C	C	C	C	C	C	C	C	C	C	C	C	C	C	C	C	C	C	C	C	C	C	C	C	C	C	C	C	C	C	C	C	C
1999098	A	A	A	A	A	A	A	A	A	A	G	G	G	G	G	G	G	G	G	G	G	G	G	G	G	G	G	G	G	G	G	G	G	G	G	G	G	G	G	G	G	G	G	G	G	G	G	G	G
2002205	A	A	A	A	A	A	A	A	A	A	A	A	A	A	A	A	A	A	A	A	A	A	A	A	A	A	A	A	A	A	A	A	A	A	A	A	A	A	A	A	A	A	A	A	A	A	A	A	A
2010589	G	G	G	G	G	G	G	G	G	G	G	G	G	G	G	G	G	G	G	G	G	G	G	G	T	G	G	G	G	G	G	G	G	G	G	G	G	G	G	G	G	G	G	G	G	G	G	G	G
2012341	G	G	G	G	G	G	G	G	G	G	G	G	G	G	G	G	G	G	G	G	G	G	G	G	G	G	G	G	G	T	G	G	G	G	G	G	G	G	G	G	G	G	G	G	G	G	G	G	G
2041641	A	A	A	A	A	A	A	A	A	A	A	A	A	A	A	A	A	A	A	A	A	A	A	A	A	A	A	A	A	A	A	A	A	A	A	A	A	A	A	A	A	A	A	A	A	A	A	A	G
2047096	C	C	C	C	C	C	C	C	C	C	C	C	C	C	C	C	C	C	C	C	C	C	C	T	C	C	C	C	C	C	C	C	C	C	C	C	C	C	C	C	C	C	C	C	C	C	C	C	C
2072073	G	G	G	G	G	G	G	G	G	G	G	G	G	G	G	G	G	G	G	G	G	G	G	G	G	G	G	G	G	G	G	G	G	G	G	T	G	G	G	G	G	G	G	G	G	G	G	G	G
2076577	G	G	G	G	G	G	G	G	G	G	A	A	A	G	G	G	G	G	G	G	G	G	G	G	G	G	G	G	G	G	G	G	G	G	G	G	G	G	G	G	G	G	G	G	G	G	G	G	G
2077244	G	G	G	G	G	G	G	G	G	G	G	G	G	C	C	C	C	C	C	C	C	C	C	G	G	G	G	G	G	G	G	G	G	G	G	G	G	G	G	G	G	G	G	G	G	G	G	G	G
2078393	C	C	C	C	C	C	C	C	C	C	C	C	C	C	C	C	C	C	C	C	C	C	C	C	C	C	C	C	C	C	C	C	C	C	C	C	C	C	C	C	C	C	C	C	C	C	C	C	C
2087811	A	A	A	A	A	A	A	A	A	A	A	A	A	A	A	A	A	A	A	A	A	A	A	A	A	A	A	A	A	A	A	A	A	A	A	A	A	A	A	A	A	A	A	A	A	A	A	A	A
2088200	A	A	A	A	A	A	A	A	A	A	T	T	T	A	A	A	A	A	A	A	A	A	A	A	A	A	A	A	A	A	A	A	A	A	A	A	A	A	A	A	A	A	A	A	A	A	A	A	A
2092825	A	A	A	A	A	A	A	A	A	A	A	A	A	A	A	A	A	A	A	A	A	A	A	A	A	A	A	A	A	A	A	A	A	A	A	A	A	A	A	A	A	A	A	A	A	A	A	A	A
2096738	A	A	A	A	A	A	A	A	A	A	G	G	G	A	A	A	A	A	A	A	A	A	A	A	A	A	A	A	A	A	A	A	A	A	A	A	A	A	A	A	A	A	A	A	A	A	A	A	A
2109444	C	C	C	C	C	C	C	C	C	C	C	C	C	T	T	T	T	T	T	T	T	T	T	C	C	C	C	C	C	C	C	C	C	C	C	C	C	C	C	C	C	C	C	C	C	C	C	C	C
2111531	G	G	G	G	G	G	G	G	G	G	G	G	G	G	G	G	G	G	G	G	G	G	G	G	G	G	G	G	G	G	G	G	G	G	G	G	G	G	G	G	G	G	G	G	G	G	G	G	G
2117179	A	A	A	A	A	A	A	A	A	A	A	A	A	A	A	A	A	A	A	A	A	A	A	A	A	A	A	A	A	A	A	A	A	A	A	G	A	A	A	A	A	A	A	A	A	A	A	A	A
2118383	G	G	G	G	G	G	G	G	G	G	G	G	G	G	G	G	G	G	G	G	G	G	G	G	G	G	G	G	G	G	G	G	G	G	G	G	G	G	G	G	G	G	G	G	G	G	G	G	G
2119565	G	G	G	G	G	G	G	G	G	G	G	G	G	G	G	G	G	G	G	G	G	G	G	A	A	A	A	G	G	G	G	G	G	G	G	G	G	G	G	G	G	G	G	G	G	G	G	G	G
2122562	A	A	A	A	A	A	A	A	A	A	A	A	A	A	A	A	A	A	A	A	A	A	A	A	A	A	A	A	A	A	A	A	A	A	A	A	A	G	G	A	A	A	A	A	A	A	A	A	A
2129313	A	A	A	A	A	A	A	A	A	A	A	A	A	A	A	A	A	A	A	A	A	A	A	A	A	A	A	A	A	A	A	A	A	A	A	A	A	G	G	A	A	A	A	A	A	A	A	A	A
2130812	C	C	C	C	C	C	C	C	C	C	C	C	C	C	C	C	C	C	C	C	T	C	C	C	C	C	C	C	C	C	C	C	C	C	C	C	C	C	C	C	C	C	C	C	C	C	C	C	C
2130863	G	G	G	G	G	G	G	G	G	G	G	G	G	G	G	G	G	G	G	G	G	G	G	G	G	G	G	G	G	G	G	G	G	G	G	G	G	G	G	G	G	G	G	T	T	G	G	G	G
2131041	G	G	G	G	G	G	G	G	G	G	G	G	G	G	G	G	G	G	G	G	G	G	G	G	G	G	G	G	G	G	G	G	G	G	G	G	G	G	G	G	G	G	G	G	G	G	G	G	G
2150612	C	C	C	C	C	C	C	C	C	C	C	C	C	C	C	C	C	C	C	C	C	C	C	C	C	C	C	C	C	C	C	C	C	C	C	C	C	C	C	C	C	C	C	C	C	C	C	C	C
2154103	T	T	T	T	T	T	T	T	T	T	T	T	T	T	T	T	T	T	T	T	T	T	T	T	T	T	T	T	T	T	T	T	T	T	T	T	T	T	T	T	T	T	T	T	T	T	T	T	T
2157495	T	T	T	T	T	T	T	T	T	T	T	T	T	T	T	T	T	T	T	T	T	T	T	T	T	T	T	T	T	T	T	T	T	T	T	T	T	T	T	T	T	T	T	T	T	T	T	T	T
2165627	A	A	A	A	A	A	A	A	A	A	A	A	A	A	A	A	A	A	A	A	A	A	A	A	A	A	A	A	A	A	A	A	A	A	A	A	A	A	A	A	A	A	A	A	A	A	A	A	A
2170100	A	A	A	A	A	A	A	A	A	A	A	A	A	A	A	A	A	A	A	A	A	A	A	A	T	A	A	A	A	A	A	A	A	A	A	A	A	A	A	A	A	A	A	A	A	A	A	A	A
2171972	T	T	T	T	T	T	T	T	T	T	A	A	A	T	T	T	T	T	T	T	T	T	T	T	T	T	T	T	T	T	T	T	T	T	T	T	T	T	T	T	T	T	T	T	T	T	T	T	T
2172857	A	A	A	A	A	A	A	A	A	A	G	G	G	A	A	A	A	A	A	A	A	A	A	A	A	A	A	A	A	A	A	A	A	A	A	A	A	A	A	A	A	A	A	A	A	A	A	A	A
2174729	G	G	G	G	G	G	G	G	G	G	G	G	G	G	G	G	G	G	G	G	G	G	G	G	G	G	G	G	G	G	G	G	G	G	G	G	G	G	G	G	G	G	G	G	G	G	G	G	G
2182801	C	C	C	C	C	C	C	C	C	C	C	C	C	C	C	C	C	C	C	C	C	C	C	C	C	C	C	C	C	C	C	C	C	C	C	C	C	C	C	C	C	C	C	C	C	C	C	C	C
2190051	C	C	C	C	C	C	C	C	C	C	C	C	C	C	C	C	C	C	C	C	C	C	C	C	C	C	C	T	C	C	C	C	C	C	C	C	C	C	C	C	C	C	C	C	C	C	C	C	C
2200177	C	C	C	C	C	C	C	C	C	C	C	C	C	C	C	C	C	C	C	C	C	C	C	C	C	C	C	C	C	C	C	C	C	C	C	C	C	C	G	C	C	C	C	C	C	C	C	C	C
2200222	G	G	G	G	G	G	G	G	G	G	G	G	G	T	T	T	T	T	T	T	T	T	T	G	G	G	G	G	G	G	G	G	G	G	G	G	G	G	G	G	G	G	G	G	G	G	G	G	G
2203187	G	G	G	G	G	G	G	G	G	G	G	G	G	G	G	G	G	G	G	G	G	G	G	G	G	G	G	G	G	A	G	G	G	G	G	G	G	G	G	G	G	G	G	G	G	G	G	G	G
2206639	C	C	C	C	C	C	C	C	C	C	C	C	C	C	C	C	C	C	C	C	C	C	C	C	C	C	C	C	C	C	C	C	C	C	C	T	C	C	C	C	C	C	C	C	C	C	C	C	C
2208655	A	A	A	A	A	A	A	A	A	A	A	A	A	A	A	A	A	A	A	A	A	A	A	A	A	A	A	A	A	A	A	A	A	A	A	A	A	A	A	A	A	A	A	A	A	A	A	A	A
2209347	C	C	C	C	C	C	C	C	C	C	C	C	C	C	C	C	C	C	C	C	C	C	C	C	C	C	C	C	C	C	C	C	C	C	C	T	C	C	C	C	C	C	C	C	C	C	C	C	C
2212832	G	G	G	G	G	G	G	G	G	G	G	G	G	G	G	G	G	G	G	G	G	G	G	G	G	G	G	G	G	G	G	G	G	G	G	G	G	G	G	G	G	G	G	G	G	G	G	G	G
2214665	G	G	G	G	G	G	G	G	G	G	G	G	G	C	C	C	C	C	C	C	C	C	C	G	G	G	G	G	G	G	G	G	G	G	G	G	G	G	G	G	G	G	G	G	G	G	G	G	G
2216891	C	C	C	C	C	C	C	C	C	C	C	C	C	C	C	C	C	C	C	C	C	C	C	C	C	C	C	C	C	C	C	C	C	C	C	C	C	C	C	C	C	C	C	C	C	C	C	C	C
2222452	T	T	T	T	T	T	T	T	T	T	T	T	T	T	T	T	T	T	T	T	T	T	T	T	T	T	T	T	T	T	T	T	T	T	T	T	T	T	T	T	T	T	T	T	T	T	T	T	T
2229517	G	G	G	G	G	G	G	G	G	G	G	G	G	G	G	G	G	G	G	G	G	G	G	G	G	G	G	G	G	G	G	G	G	G	G	G	G	G	G	G	G	G	G	G	G	G	G	G	G
2236536	T	T	T	T	T	T	T	T	T	T	T	T	T	T	T	T	T	T	T	T	T	T	T	T	T	T	T	T	T	T	T	T	T	T	T	T	T	T	C	T	T	T	T	T	T	T	T	T	T
2246320	T	T	T	T	T	T	T	T	T	T	T	T	T	T	T	T	T	T	T	T	T	T	T	T	T	T	T	T	T	T	T	T	T	T	T	T	T	T	T	T	T	T	T	T	T	T	T	T	T
2247279	T	T	T	T	T	T	T	T	T	T	G	G	G	G	G	G	G	G	G	G	G	G	G	G	G	G	G	G	G	G	G	G	G	G	G	G	G	G	G	G	G	G	G	G	G	G	G	G	G
2247300	G	G	G	G	G	G	G	G	G	G	G	G	G	G	G	G	G	G	G	G	G	G	G	G	G	G	G	G	G	G	G	G	G	G	G	G	G	A	A	G	G	G	G	G	G	G	G	G	G
2259812	C	C	C	C	C	C	C	C	C	C	C	C	C	C	C	C	C	C	C	C	C	C	C	C	C	C	C	C	C	C	C	C	C	C	C	C	C	C	C	C	C	C	C	C	C	C	C	C	C
2264927	C	C	C	C	C	C	C	C	C	C	C	C	C	C	C	C	C	C	C	G	C	C	C	C	C	C	C	C	C	C	C	C	C	C	C	C	C	C	C	C	C	C	C	C	C	C	C	C	C
2271181	A	A	A	A	A	A	A	A	A	A	A	A	A	A	A	A	A	A	A	A	A	A	A	A	A	A	A	A	A	A	A	A	A	A	A	A	A	A	A	A	A	A	A	A	A	C	A	A	A
2271185	T	T	T	T	T	T	T	T	T	T	T	T	T	T	T	T	T	T	T	T	T	T	T	T	T	T	T	T	T	T	T	T	T	T	T	T	T	T	T	T	T	T	T	T	T	C	T	T	T
2286304	T	T	T	T	T	T	T	T	T	T	C	C	C	T	T	T	T	T	T	T	T	T	T	T	T	T	T	T	T	T	T	T	T	T	T	T	T	T	T	T	T	T	T	T	T	T	T	T	T
2296920	C	C	C	C	C	C	C	C	C	C	C	C	C	C	C	C	C	C	C	C	C	C	C	C	C	C	C	C	C	C	C	C	C	C	C	C	C	T	C	C	C	C	C	C	C	C	C	C	C
2301369	G	G	G	G	G	G	G	G	G	G	G	G	G	G	G	G	G	G	G	A	G	G	G	G	G	G	G	G	G	G	G	G	G	G	G	G	G	G	G	G	G	G	G	G	G	G	G	G	G
2304190	C	C	C	C	C	C	C	C	C	C	C	C	C	C	C	C	C	C	C	C	C	C	C	C	C	C	C	C	C	C	C	C	C	C	C	T	C	C	C	C	C	C	C	C	C	C	C	C	C
2305364	C	C	C	C	C	C	C	C	C	C	C	C	C	C	C	C	C	C	C	C	C	C	C	C	C	C	C	C	C	C	C	C	C	C	C	C	C	C	C	C	C	C	C	C	C	C	C	C	C
2309540	G	G	G	G	G	G	G	G	G	G	A	A	A	G	G	G	G	G	G	G	G	G	G	G	G	G	G	G	G	G	G	G	G	G	G	G	G	G	G	G	G	G	G	G	G	G	G	G	G
2331618	C	C	C	C	C	C	C	C	C	C	C	C	C	C	C	C	C	C	C	C	C	C	C	C	C	C	C	C	C	C	C	C	C	C	C	C	C	C	C	C	C	C	C	C	C	C	C	C	C
2332400	T	T	T	T	T	T	T	T	T	T	T	T	T	T	T	T	T	T	T	T	T	T	T	T	T	T	T	T	T	T	T	T	T	T	T	T	T	T	T	T	T	T	T	T	T	T	T	T	T
2342314	G	G	G	G	G	G	G	G	G	G	G	G	G	G	G	G	G	G	G	G	G	G	G	G	G	G	G	G	G	G	G	G	G	G	G	G	G	G	G	G	G	G	G	G	G	G	G	G	G
2342824	T	T	T	T	T	T	T	T	T	T	T	T	T	T	T	T	T	T	T	T	T	T	T	T	T	T	G	T	T	T	T	T	T	T	T	T	T	T	T	T	T	T	T	T	T	T	T	T	T
2344354	C	C	C	C	C	C	C	C	C	C	C	C	C	T	T	T	T	T	T	T	T	T	T	C	C	C	C	C	C	C	C	C	C	C	C	C	C	C	C	C	C	C	C	C	C	C	C	C	C
2345407	G	G	G	G	G	G	G	G	G	G	G	G	G	G	G	G	G	G	G	G	G	G	G	G	G	G	G	G	G	G	G	G	G	G	G	G	G	A	A	G	G	G	G	G	G	G	G	G	G
2348504	A	A	A	A	A	A	A	A	A	A	A	A	A	A	A	A	A	A	A	A	A	A	A	A	A	A	A	A	A	A	A	A	A	A	A	A	A	A	A	A	A	A	A	A	A	A	A	A	A
2348644	C	C	C	C	C	C	C	C	C	C	C	C	C	C	C	C	C	C	C	C	C	C	C	C	C	C	C	T	C	C	C	C	C	C	C	C	C	C	C	C	C	C	C	C	C	C	C	C	C
2348788	A	A	A	A	A	A	A	A	A	A	A	A	A	A	A	A	A	A	A	A	A	A	A	A	G	G	G	A	A	A	A	A	A	A	A	A	A	A	A	A	A	A	A	A	A	A	A	A	A
2350677	T	T	T	T	T	T	T	T	T	T	T	T	T	T	T	T	T	T	T	T	T	T	T	T	T	T	T	T	T	T	T	T	T	T	T	T	T	T	T	T	T	T	T	T	T	T	A	T	T
2351298	A	A	A	A	A	A	A	A	A	A	G	G	G	A	A	A	A	A	A	A	A	A	A	A	A	A	A	A	A	A	A	A	A	A	A	A	A	A	A	A	A	A	A	A	A	A	A	A	A
2377331	A	A	A	A	A	A	A	A	A	A	A	A	A	A	A	A	A	A	A	A	A	A	A	A	A	A	A	A	A	A	A	A	A	A	A	A	A	A	A	A	A	A	A	A	A	A	A	A	A
2385155	A	A	A	A	A	A	A	A	A	A	A	A	A	A	A	A	A	A	A	A	A	A	A	A	A	A	A	A	A	A	A	A	A	A	A	A	A	A	A	A	A	A	A	A	A	A	A	A	A
2385999	A	A	A	A	A	A	A	A	A	A	A	A	A	A	A	A	A	A	A	A	A	A	A	A	A	A	A	A	A	A	A	A	A	A	A	A	A	A	A	A	A	A	A	A	A	A	A	A	A
2390622	T	T	T	T	T	T	T	T	T	T	T	T	T	T	T	T	T	T	T	T	T	T	T	T	T	T	T	T	T	T	C	C	T	T	T	T	T	T	T	T	T	T	T	T	T	T	T	T	T
2402660	C	C	C	C	C	C	C	C	C	C	C	C	C	C	C	C	C	C	C	C	C	C	C	C	C	C	C	C	C	T	C	C	C	C	C	C	C	C	C	C	C	C	C	C	C	C	C	C	C
2404385	G	G	G	G	G	G	G	G	G	G	G	G	G	G	G	G	G	G	G	G	G	G	G	G	G	G	G	G	G	G	G	G	G	G	G	G	G	G	G	G	G	G	G	G	G	G	G	G	G
2406994	T	T	T	T	T	T	T	T	T	T	T	T	T	T	T	T	T	T	T	T	T	T	T	T	T	T	T	T	T	T	T	T	T	T	T	C	C	T	T	T	T	T	T	T	T	T	T	T	T
2413462	T	T	T	T	T	T	T	T	T	T	T	T	T	C	C	C	C	C	C	C	C	C	C	T	T	T	T	T	T	T	T	T	T	T	T	T	T	T	T	T	T	T	T	T	T	T	T	T	T
2419312	A	A	A	A	A	A	A	A	A	A	A	A	A	A	A	A	A	A	A	A	A	A	A	A	A	A	A	A	A	A	A	A	A	A	A	A	A	A	A	A	A	A	A	A	A	A	A	A	A
2425735	G	G	G	G	G	G	G	G	G	G	G	G	G	G	G	G	G	G	G	G	G	G	G	G	A	G	G	G	G	G	G	G	G	G	G	G	G	G	G	G	G	G	G	G	G	G	G	G	G
2460952	T	T	T	T	T	T	T	T	T	T	T	T	T	T	T	T	T	T	T	T	T	T	T	T	T	T	T	T	T	T	T	T	T	T	T	T	T	T	T	T	T	T	T	T	T	T	T	T	T
2463960	C	C	C	C	C	C	C	C	C	C	C	C	C	C	C	C	C	C	C	C	C	C	C	C	C	C	C	C	C	C	C	C	C	C	C	C	C	C	C	C	C	C	C	C	C	C	C	C	C
2464109	A	A	A	A	A	A	A	A	A	A	A	A	A	A	A	A	A	A	A	A	A	A	A	A	A	A	A	A	A	A	A	A	A	A	A	T	A	A	A	A	A	A	A	A	A	A	A	A	A
2467248	G	G	G	G	G	G	G	G	G	G	G	G	G	G	G	G	G	G	G	G	G	G	G	G	G	G	G	G	G	G	G	G	G	G	G	G	G	G	G	G	G	G	G	G	G	G	G	G	G
2472278	G	G	G	G	G	G	G	G	G	G	G	G	G	G	G	G	G	G	G	G	G	G	G	G	G	G	G	G	G	G	G	G	G	G	G	G	G	G	G	G	G	G	G	G	G	G	G	G	G
2480760	G	G	G	G	G	G	G	G	G	G	G	G	G	G	G	G	G	G	G	G	G	G	G	G	G	G	G	G	G	G	G	G	G	G	G	A	G	G	G	G	G	G	G	G	G	G	G	G	G
2484487	C	C	C	C	C	C	C	C	C	C	C	C	C	C	C	C	C	C	C	C	C	C	C	C	C	C	C	T	C	C	C	C	C	C	C	C	C	C	C	C	C	C	C	C	C	C	C	C	C
2485295	A	A	A	A	A	A	A	A	A	A	A	A	A	A	A	A	A	A	A	A	A	A	A	A	A	A	A	A	A	A	A	A	A	A	A	A	A	A	A	A	A	A	A	A	A	A	A	A	A
2508600	A	A	A	A	A	A	A	A	A	A	A	A	A	A	A	A	A	A	A	A	A	A	A	A	A	A	A	A	A	A	A	A	A	A	A	A	A	A	A	A	A	A	A	A	A	A	A	A	A
2521202	G	G	G	G	G	G	G	G	G	G	G	G	G	G	G	G	G	G	G	G	G	G	G	G	G	G	G	G	G	G	A	A	G	G	G	G	G	G	G	G	G	G	G	G	G	G	G	G	G
2533737	T	T	T	T	T	T	T	T	T	T	T	T	T	T	T	T	T	T	T	T	T	T	T	T	T	T	T	T	C	C	C	C	C	C	C	C	C	C	C	C	C	C	C	C	C	C	C	C	C
2539124	G	G	G	G	G	G	G	G	G	G	T	T	T	G	G	G	G	G	G	G	G	G	G	G	G	G	G	G	G	G	G	G	G	G	G	G	G	G	G	G	G	G	G	G	G	G	G	G	G
2544659	C	C	C	C	C	C	C	C	C	C	C	C	C	C	C	C	C	C	C	C	C	C	C	C	T	T	T	C	C	C	C	C	C	C	C	C	C	C	C	C	C	C	C	C	C	C	C	C	C
2548191	G	G	G	G	G	G	G	G	G	G	G	G	G	G	G	G	G	G	G	G	G	G	G	G	G	G	G	A	G	G	G	G	G	G	G	G	G	G	G	G	G	G	G	G	G	G	G	G	G
2550280	G	G	G	G	G	G	G	G	G	G	G	G	G	G	G	G	G	G	G	G	G	G	G	G	G	G	G	G	G	G	G	G	G	G	G	G	G	A	A	G	G	G	G	G	G	G	G	G	G
2563339	A	A	A	A	A	A	A	A	A	A	A	A	A	A	A	A	A	A	A	A	A	A	A	A	A	A	A	A	A	A	A	A	A	A	A	A	A	A	A	A	A	A	A	A	A	A	A	A	A
2566346	G	G	G	G	G	G	G	G	G	G	G	G	G	G	G	G	G	G	G	G	G	G	G	G	G	G	G	G	G	G	G	G	G	G	A	G	G	G	G	G	G	G	G	G	G	G	G	G	G
2567389	A	A	A	A	A	A	A	A	A	A	A	A	A	A	A	A	A	A	A	A	A	A	A	A	A	A	A	A	A	A	A	A	A	A	A	A	A	A	A	A	A	A	A	A	A	A	A	A	A
2583776	A	A	A	A	A	A	A	A	A	A	A	A	A	A	A	A	A	A	A	A	A	A	A	A	A	A	A	A	A	A	A	A	A	A	A	A	A	T	A	A	A	A	A	A	A	A	A	A	A
2585671	C	C	C	C	C	C	C	C	C	C	C	C	C	C	C	C	C	C	C	C	C	C	C	C	C	C	C	C	C	C	A	A	C	C	C	C	C	C	C	C	C	C	C	C	C	C	C	C	C
2600461	G	G	G	G	G	G	G	G	G	T	G	G	G	G	G	G	G	G	G	G	G	G	G	G	G	G	G	G	G	G	G	G	G	G	G	G	G	G	G	G	G	G	G	G	G	G	G	G	G
2614395	A	A	A	A	A	A	A	A	A	A	A	A	A	A	A	A	A	A	A	A	A	A	A	A	A	A	A	A	A	A	A	A	A	A	A	A	A	A	A	A	A	A	A	A	A	A	A	A	A
2614400	T	T	T	T	T	T	T	T	T	T	T	T	T	T	T	T	T	T	T	T	T	T	T	T	T	T	T	T	T	T	T	T	T	T	T	T	T	T	T	T	T	T	T	T	T	T	T	T	T
2632889	T	T	T	T	T	T	T	T	T	T	T	T	T	C	C	C	C	C	C	C	C	C	C	T	T	T	T	T	T	T	T	T	T	T	T	T	T	T	T	T	T	T	T	T	T	T	T	T	T
2633427	C	C	C	C	C	C	C	C	C	C	C	C	C	C	C	C	C	C	C	C	C	C	C	C	C	C	C	C	C	C	C	C	C	C	T	C	C	C	C	C	C	C	C	C	C	C	C	C	C
2639676	C	C	C	C	C	C	C	C	C	C	C	C	C	C	C	C	C	C	C	C	C	C	C	C	A	A	A	C	C	C	C	C	C	C	C	C	C	C	C	C	C	C	C	C	C	C	C	C	C
2641029	A	A	A	A	A	A	A	A	A	A	A	A	A	A	A	A	A	A	A	A	A	A	A	A	A	A	A	A	A	A	A	A	A	A	A	A	A	A	A	A	A	A	A	A	A	A	A	A	A
2645038	T	T	T	T	T	T	T	T	T	T	T	T	T	T	T	T	T	T	T	T	T	T	T	T	C	C	C	T	T	T	T	T	T	T	T	T	T	T	T	T	T	T	T	T	T	T	T	T	T
2647390	A	A	A	A	A	A	A	A	A	A	A	A	A	A	A	A	A	A	A	A	A	A	A	A	A	A	A	A	A	A	A	A	A	A	A	A	A	A	A	A	A	A	A	A	A	A	A	A	A
2647925	G	G	G	G	G	G	G	G	G	G	G	G	G	G	G	G	G	G	G	G	G	G	G	G	G	G	G	G	G	G	G	G	G	G	G	G	G	G	G	G	G	G	G	G	G	G	G	G	G
2649981	A	A	A	A	A	A	A	A	A	A	A	A	A	A	A	A	A	A	A	A	A	A	A	A	A	A	A	A	A	A	A	A	A	A	A	A	A	A	A	A	A	A	A	A	A	A	A	A	A
2651786	G	G	G	G	A	G	G	G	G	G	G	G	G	G	G	G	G	G	G	G	G	G	G	G	G	G	G	G	G	G	G	G	G	G	G	G	G	G	G	G	G	G	G	G	G	G	G	G	G
2666956	C	C	C	C	C	C	C	C	C	C	C	C	C	C	C	C	C	C	C	C	C	C	C	C	C	C	C	C	C	C	C	C	C	C	C	C	C	G	G	C	C	C	C	C	C	C	C	C	C
2676606	G	G	G	G	G	G	G	G	G	G	G	G	G	G	G	G	G	G	G	G	G	G	G	G	G	G	G	G	G	G	G	G	G	G	G	G	G	G	G	G	G	G	G	G	G	G	G	G	G
2678925	C	C	C	C	C	C	C	C	C	C	C	C	C	C	C	C	C	C	C	C	C	C	C	T	C	C	C	C	C	C	C	C	C	C	C	C	C	C	C	C	C	C	C	C	C	C	C	C	C
2683359	T	T	T	T	T	T	T	T	T	T	C	C	C	T	T	T	T	T	T	T	T	T	T	T	T	T	T	T	T	T	T	T	T	T	T	T	T	T	T	T	T	T	T	T	T	T	T	T	T
2683896	T	T	T	T	T	T	T	T	T	T	T	T	T	T	T	T	T	T	T	T	T	T	T	T	T	T	T	C	T	T	T	T	T	T	T	T	T	T	T	T	T	T	T	T	T	T	T	T	T
2684243	T	T	T	T	T	T	T	T	T	T	T	T	T	T	T	T	T	T	T	T	T	T	T	T	T	T	T	T	T	T	T	T	T	T	T	T	T	T	T	C	T	T	T	T	T	T	T	T	T
2697702	T	T	T	T	T	T	T	T	T	T	T	T	T	T	T	T	T	T	T	T	T	T	T	T	T	T	T	T	T	T	T	T	T	T	T	T	C	T	T	T	T	T	T	T	T	T	T	T	T
2698358	G	G	G	G	G	G	G	G	G	G	T	T	T	G	G	G	G	G	G	G	G	G	G	G	G	G	G	G	G	G	G	G	G	G	G	G	G	G	G	G	G	G	G	G	G	G	G	G	G
2700303	A	A	A	A	A	A	A	A	A	A	A	A	A	A	A	A	A	A	A	A	A	A	A	A	A	A	A	A	A	A	A	A	A	A	A	A	A	A	A	A	A	A	A	A	A	A	A	A	A
2701830	T	T	T	T	T	T	T	T	T	T	T	T	T	T	T	T	T	T	T	T	T	T	T	T	T	T	T	T	T	T	C	T	T	T	T	T	T	T	T	T	T	T	T	T	T	T	T	T	T
2702279	A	A	A	A	A	A	A	A	A	A	A	A	A	A	A	A	A	A	A	A	A	A	A	A	T	A	A	A	A	A	A	A	A	A	A	A	A	A	A	A	A	A	A	A	A	A	A	A	A
2702607	C	C	C	C	C	C	C	C	C	C	C	C	C	C	C	C	C	C	C	C	C	C	C	C	C	C	C	C	C	C	C	C	C	C	C	T	C	C	C	C	C	C	C	C	C	C	C	C	C
2713753	G	G	G	G	G	G	G	G	G	G	G	G	G	G	G	G	G	G	G	G	G	T	G	G	G	G	G	G	G	G	G	G	G	G	G	G	G	G	G	G	G	G	G	G	G	G	G	G	G
2715327	C	C	C	C	C	C	C	C	C	C	C	C	C	C	C	C	C	C	C	C	C	C	C	C	T	C	C	C	C	C	C	C	C	C	C	C	C	C	C	C	C	C	C	C	C	C	C	C	C
2718641	G	G	G	G	G	G	G	G	G	G	G	G	G	G	G	G	G	G	G	G	G	G	G	G	G	G	G	G	G	G	G	G	G	G	G	G	G	G	G	G	G	G	G	G	G	G	G	G	G
2726979	T	T	T	T	T	T	T	T	T	T	T	T	T	T	T	T	T	T	T	T	T	T	T	T	T	T	T	T	C	C	C	C	C	C	C	C	C	C	C	C	C	C	C	C	C	C	C	C	C
2740684	T	T	T	T	T	T	T	T	T	T	T	T	T	T	T	T	T	T	T	T	T	T	T	T	T	T	T	T	T	T	T	T	T	T	T	T	T	T	T	T	T	T	T	T	T	A	A	A	T
2747339	T	T	T	T	T	T	T	T	T	T	T	T	T	T	T	T	T	T	T	T	T	T	T	T	T	T	T	T	T	T	T	T	T	T	T	T	T	T	T	T	T	T	T	T	T	T	T	T	T
2747821	G	G	G	G	G	G	G	G	G	G	G	G	G	G	G	G	G	G	G	G	G	G	G	G	T	T	T	G	G	G	G	G	G	G	G	G	G	G	G	G	G	G	G	G	G	G	G	G	G
2760595	A	A	A	A	A	A	A	A	A	A	A	A	A	A	A	A	A	A	A	A	A	A	A	A	A	A	A	A	A	A	A	A	A	A	A	A	A	A	A	T	A	A	A	A	A	A	A	A	A
2773832	A	A	A	A	A	G	G	G	G	G	A	A	A	A	A	A	A	A	A	A	A	A	A	A	A	A	A	A	A	A	A	A	A	A	A	A	A	A	A	A	A	A	A	A	A	A	A	A	A
2775916	A	A	A	A	A	A	A	A	A	A	A	A	A	A	A	A	A	A	A	G	A	A	A	A	A	A	A	A	A	A	A	A	A	A	A	A	A	A	A	A	A	A	A	A	A	A	A	A	A
2781728	C	C	C	C	C	C	C	C	C	C	C	C	C	C	C	C	C	C	C	C	C	C	C	C	C	C	C	C	C	C	C	C	C	C	C	C	C	C	C	C	C	C	C	C	C	C	C	C	C
2784261	T	T	T	T	T	T	T	T	T	T	T	T	T	T	T	T	T	T	T	T	T	T	T	T	T	T	T	T	T	T	T	T	T	T	T	T	T	T	T	T	T	T	T	T	T	T	T	T	T
2786363	G	G	G	G	G	G	G	G	G	G	G	G	G	T	T	T	T	T	T	T	T	T	T	G	G	G	G	G	G	G	G	G	G	G	G	G	G	G	G	G	G	G	G	G	G	G	G	G	G
2811087	G	G	G	G	G	G	G	G	G	G	G	G	G	G	G	G	G	G	G	G	G	G	G	G	G	G	G	G	G	G	G	G	G	G	G	G	G	T	T	G	G	G	G	G	G	G	G	G	G
2811613	G	G	G	G	G	G	G	G	G	G	G	G	G	G	A	G	G	G	G	G	G	G	G	G	G	G	G	G	G	G	G	G	G	G	G	G	G	G	G	G	G	G	G	G	G	G	G	G	G
2817065	G	G	G	G	G	G	G	G	G	G	A	A	A	G	G	G	G	G	G	G	G	G	G	G	G	G	G	G	G	G	G	G	G	G	G	G	G	G	G	G	G	G	G	G	G	G	G	G	G
2818543	A	A	A	A	A	A	A	A	A	A	A	A	A	A	A	A	A	A	A	A	A	A	A	A	A	A	A	G	A	A	A	A	A	A	A	A	A	A	A	A	A	A	A	A	A	A	A	A	A
2829410	G	G	G	G	G	G	G	G	G	G	G	G	G	G	G	G	G	G	G	G	G	G	G	G	G	G	G	G	G	G	G	G	G	G	G	G	G	G	G	G	G	G	G	G	G	G	G	G	G
2832278	G	G	G	G	G	G	G	G	G	G	G	G	G	G	G	G	G	G	G	G	G	G	G	G	G	G	G	G	G	G	G	G	G	G	G	G	G	G	G	G	G	G	G	G	G	G	G	G	G
2834375	G	G	G	G	G	G	G	G	G	G	G	G	G	G	G	G	G	G	G	G	G	G	G	G	G	G	G	G	G	G	G	G	G	G	G	G	G	G	G	G	G	G	G	G	G	G	G	G	G
2842249	C	C	C	C	C	C	C	C	C	C	C	C	C	C	C	C	C	C	C	C	C	C	C	C	C	C	C	T	C	C	C	C	C	C	C	C	C	C	C	C	C	C	C	C	C	C	C	C	C
[truncated: 87 more columns]

## Sheet: Table S7
Table S7. Pairwise SNP distances between the isolates from same individuals and those between the isolates from the members of same households (isolation dates of each isolate are also indicated in brackets).
C002	C002H01Ra (2003/2/17)	C002H01Rb-n (2003/2/17)	C002H01Rc-n (2003/9/22)
C002H01Ra (2003/2/17)	0	7	25
C002H01Rb-n (2003/2/17)	7	0	24
C002H01Rc-n (2003/9/22)	25	24	0
C004	C004H03Ba (2001/8/29)	C004H03Bb-n (2002/7/13)	C004H03Bc (2002/10/21)
C004H03Ba (2001/8/29)	0	4	4
C004H03Bb-n (2002/7/13)	4	0	0
C004H03Bc (2002/10/21)	4	0	0
C008	C008H06Ra (2001/8/25)	C008H06Rb-n (2002/12/6)	C008H06Rc (2002/12/6)
C008H06Ra (2001/8/25)	0	19	16
C008H06Rb-n (2002/12/6)	19	0	3
C008H06Rc (2002/12/6)	16	3	0
C010	C010H07Ba (2001/10/29)	C010H07Bb-n (2002/8/16)	C010H07Bc (2004/8/3)
C010H07Ba (2001/10/29)	0	5	9
C010H07Bb-n (2002/8/16)	5	0	10
C010H07Bc (2004/8/3)	9	10	0
C013	C013H09Ba (2001/8/6)	C013H09Bb (2001/8/6)	C013H09Bc (2002/6/10)
C013H09Ba (2001/8/6)	0	2	4
C013H09Bb (2001/8/6)	2	0	6
C013H09Bc (2002/6/10)	4	6	0
C015	C015H09Ra (2001/8/16)	C015H09Rb (2001/9/14)
C015H09Ra (2001/8/16)	0	4
C015H09Rb (2001/9/14)	4	0
C018	C018H12Ba (2001/8/6)	C018H12Bb (2001/8/6)
C018H12Ba (2001/8/6)	0	1
C018H12Bb (2001/8/6)	1	0
C024	C024H17Ba (2001/8/16)	C024H17Bb (2002/3/1)	C024H17Bc (2002/7/3)	C024H17Bd (2002/10/22)
C024H17Ba (2001/8/16)	0	5	8	7
C024H17Bb (2002/3/1)	5	0	5	4
C024H17Bc (2002/7/3)	8	5	0	7
C024H17Bd (2002/10/22)	7	4	7	0
C029	C029H20Ra (2004/12/1)	C029H20Rb (2005/2/15)
C029H20Ra (2004/12/1)	0	6
C029H20Rb (2005/2/15)	6	0
C043	C043H30Ba (2001/11/20)	C043H30Bb (2002/2/14)
C043H30Ba (2001/11/20)	0	0
C043H30Bb (2002/2/14)	0	0
C045	C045H31Ba (2001/11/24)	C045H31Bb (2002/9/17)
C045H31Ba (2001/11/24)	0	7
C045H31Bb (2002/9/17)	7	0
C050	C050H35Ba-n (2004/2/2)	C050H35Bb (2004/2/2)	C050H35Bc (2005/5/13)
C050H35Ba-n (2004/2/2)	0	3	6
C050H35Bb (2004/2/2)	3	0	3
C050H35Bc (2005/5/13)	6	3	0
C052	C052H35Ra-n (2002/5/17)	C052H35Rb (2002/5/17)	C052H35Rc-n (2004/6/14)
C052H35Ra-n (2002/5/17)	0	8	5
C052H35Rb (2002/5/17)	8	0	3
C052H35Rc-n (2004/6/14)	5	3	0
C055	C055H37Ba (2002/2/27)	C055H37Bb-n (2002/2/27)	C055H37Bc (2002/4/22)
C055H37Ba (2002/2/27)	0	2	5
C055H37Bb-n (2002/2/27)	2	0	5
C055H37Bc (2002/4/22)	5	5	0
C059	C059H41Ba (2003/1/17)	C059H41Bb-n (2003/1/17)
C059H41Ba (2003/1/17)	0	1
C059H41Bb-n (2003/1/17)	1	0
C063	C063H44Na (2002/12/18)	C063H44Nb (2003/6/16)
C063H44Na (2002/12/18)	0	4
C063H44Nb (2003/6/16)	4	0
C064	C064H45Na (2003/1/21)	C064H45Nb-n (2003/1/21)
C064H45Na (2003/1/21)	0	1
C064H45Nb-n (2003/1/21)	1	0
C067	C067H46Xa (2003/4/21)	C067H46Xb (2003/5/17)	C067H46Xc-n (2003/5/17)
C067H46Xa (2003/4/21)	0	0	1
C067H46Xb (2003/5/17)	0	0	1
C067H46Xc-n (2003/5/17)	1	1	0
C068	C068H47Na (2003/6/21)	C068H47Nb-n (2003/6/27)	C068H47Nc (2003/6/27)
C068H47Na (2003/6/21)	0	0	0
C068H47Nb-n (2003/6/27)	0	0	0
C068H47Nc (2003/6/27)	0	0	0
C069	C069H48Xa-n (2003/8/28)	C069H48Xb (2003/8/28)
C069H48Xa-n (2003/8/28)	0	1
C069H48Xb (2003/8/28)	1	0
C070	C070H48Xa (2003/8/25)	C070H48Xb-n (2003/8/28)
C070H48Xa (2003/8/25)	0	1
C070H48Xb-n (2003/8/28)	1	0
C073	C073H51Na-n (2004/1/5)	C073H51Nb (2004/1/5)	C073H51Nc (2004/4/12)
C073H51Na-n (2004/1/5)	0	2	3
C073H51Nb (2004/1/5)	2	0	3
C073H51Nc (2004/4/12)	3	3	0
C077	C077H55Na (2004/7/27)	C077H55Nb-n (2004/7/30)
C077H55Na (2004/7/27)	0	1
C077H55Nb-n (2004/7/30)	1	0
C078	C078H56Na-n (2005/3/16)	C078H56Nb (2005/3/16)
C078H56Na-n (2005/3/16)	0	16
C078H56Nb (2005/3/16)	16	0
C083	C083H61Sa-n (2001/11/15)	C083H61Sb-n (2001/11/24)
C083H61Sa-n (2001/11/15)	0	2
C083H61Sb-n (2001/11/24)	2	0
C085	C085H63Ba (2001/12/7)	C085H63Bb-n (2001/12/11)	C085H63Bc-n (2001/12/18)
C085H63Ba (2001/12/7)	0	2	2
C085H63Bb-n (2001/12/11)	2	0	0
C085H63Bc-n (2001/12/18)	2	0	0
C087	C087H63Ra-n (2001/12/18)	C087H63Rb (2001/12/18)
C087H63Ra-n (2001/12/18)	0	4
C087H63Rb (2001/12/18)	4	0
C089	C089H64Ra (2002/4/17)	C089H64Rb (2002/4/17)
C089H64Ra (2002/4/17)	0	4
C089H64Rb (2002/4/17)	4	0
H01	C001H01B (2001/11/14)	C002H01Ra (2003/2/17)	C002H01Rb-n (2003/2/17)	C002H01Rc-n (2003/9/22)
C001H01B (2001/11/14)	0	26	25	41
C002H01Ra (2003/2/17)	26	0	7	25
C002H01Rb-n (2003/2/17)	25	7	0	24
C002H01Rc-n (2003/9/22)	41	25	24	0
H06	C007H06B-n (2002/12/2)	C008H06Ra (2001/8/25)	C008H06Rb-n (2002/12/6)	C008H06Rc (2002/12/6)	C009H06R (2001/8/3)
C007H06B-n (2002/12/2)	0	11	16	13	8
C008H06Ra (2001/8/25)	11	0	19	16	3
C008H06Rb-n (2002/12/6)	16	19	0	3	16
C008H06Rc (2002/12/6)	13	16	3	0	13
C009H06R (2001/8/3)	8	3	16	13	0
H07	C010H07Ba (2001/10/29)	C010H07Bb-n (2002/8/16)	C010H07Bc (2004/8/3)	C011H07R (2002/7/31)
C010H07Ba (2001/10/29)	0	5	9	2
C010H07Bb-n (2002/8/16)	5	0	10	3
C010H07Bc (2004/8/3)	9	10	0	7
C011H07R (2002/7/31)	2	3	7	0
H09	C013H09Ba (2001/8/6)	C013H09Bb (2001/8/6)	C013H09Bc (2002/6/10)	C014H09R (2001/8/24)	C015H09Ra (2001/8/16)	C015H09Rb (2001/9/14)
C013H09Ba (2001/8/6)	0	2	4	4	4	4
C013H09Bb (2001/8/6)	2	0	6	6	6	6
C013H09Bc (2002/6/10)	4	6	0	0	4	4
C014H09R (2001/8/24)	4	6	0	0	4	4
C015H09Ra (2001/8/16)	4	6	4	4	0	4
C015H09Rb (2001/9/14)	4	6	4	4	4	0
H15	C021H15B (2001/8/11)	C022H15R (2001/8/11)
C021H15B (2001/8/11)	0	2
C022H15R (2001/8/11)	2	0
H17	C024H17Ba (2001/8/16)	C024H17Bb (2002/3/1)	C024H17Bc (2002/7/3)	C024H17Bd (2002/10/22)	C025H17R (2003/5/21)
C024H17Ba (2001/8/16)	0	5	8	7	11
C024H17Bb (2002/3/1)	5	0	5	4	8
C024H17Bc (2002/7/3)	8	5	0	7	11
C024H17Bd (2002/10/22)	7	4	7	0	6
C025H17R (2003/5/21)	11	8	11	6	0
H20	C028H20R (2001/9/4)	C029H20Ra (2004/12/1)	C029H20Rb (2005/2/15)
C028H20R (2001/9/4)	0	8	4
C029H20Ra (2004/12/1)	8	0	6
C029H20Rb (2005/2/15)	4	6	0
H21	C030H21B (2001/9/4)	C031H21R (2001/9/5)
C030H21B (2001/9/4)	0	0
C031H21R (2001/9/5)	0	0
H22	C032H22B (2001/9/12)	C033H22R (2001/9/28)
C032H22B (2001/9/12)	0	1
C033H22R (2001/9/28)	1	0
H29	C041H29B (2001/12/13)	C042H29R (2001/11/7)
C041H29B (2001/12/13)	0	7
C042H29R (2001/11/7)	7	0
H30	C043H30Ba (2001/11/20)	C043H30Bb (2002/2/14)	C044H30R (2002/1/19)
C043H30Ba (2001/11/20)	0	0	1
C043H30Bb (2002/2/14)	0	0	1
C044H30R (2002/1/19)	1	1	0
H34	C048H34B (2001/12/17)	C049H34R (2002/2/20)
C048H34B (2001/12/17)	0	2
C049H34R (2002/2/20)	2	0
H35	C050H35Ba-n (2004/2/2)	C050H35Bb (2004/2/2)	C050H35Bc (2005/5/13)	C053H35R (2004/2/2)	C051H35R (2002/1/4)	C052H35Ra-n (2002/5/17)	C052H35Rb (2002/5/17)	C052H35Rc-n (2004/6/14)		H35-1
C050H35Ba-n (2004/2/2)	0	3	6	5	31	41	49	46		H35-2
C050H35Bb (2004/2/2)	3	0	3	2	28	38	46	43
C050H35Bc (2005/5/13)	6	3	0	5	31	41	49	46
C053H35R (2004/2/2)	5	2	5	0	30	40	48	45
C051H35R (2002/1/4)	31	28	31	30	0	12	20	17
C052H35Ra-n (2002/5/17)	41	38	41	40	12	0	8	5
C052H35Rb (2002/5/17)	49	46	49	48	20	8	0	3
C052H35Rc-n (2004/6/14)	46	43	46	45	17	5	3	0
H42	C060H42N (2001/9/7)	C061H42N (2003/4/8)
C060H42N (2001/9/7)	0	5
C061H42N (2003/4/8)	5	0
H46	C065H46Xb-n (2003/4/28)	C066H46X (2003/6/10)	C067H46Xa (2003/4/21)	C067H46Xb (2003/5/17)	C067H46Xc-n (2003/5/17)
C065H46Xb-n (2003/4/28)	0	0	0	0	1
C066H46X (2003/6/10)	0	0	0	0	1
C067H46Xa (2003/4/21)	0	0	0	0	1
C067H46Xb (2003/5/17)	0	0	0	0	1
C067H46Xc-n (2003/5/17)	1	1	1	1	0
H48	C069H48Xa-n (2003/8/28)	C069H48Xb (2003/8/28)	C070H48Xa (2003/8/25)	C070H48Xb-n (2003/8/28)
C069H48Xa-n (2003/8/28)	0	1	1	0
C069H48Xb (2003/8/28)	1	0	2	1
C070H48Xa (2003/8/25)	1	2	0	1
C070H48Xb-n (2003/8/28)	0	1	1	0
H63	C085H63Ba (2001/12/7)	C085H63Bb-n (2001/12/11)	C085H63Bc-n (2001/12/18)	C086H63R-n (2001/12/11)	C087H63Ra-n (2001/12/18)	C087H63Rb (2001/12/18)
C085H63Ba (2001/12/7)	0	2	2	3	2	4
C085H63Bb-n (2001/12/11)	2	0	0	5	4	6
C085H63Bc-n (2001/12/18)	2	0	0	5	4	6
C086H63R-n (2001/12/11)	3	5	5	0	3	5
C087H63Ra-n (2001/12/18)	2	4	4	3	0	4
C087H63Rb (2001/12/18)	4	6	6	5	4	0
H64	C088H64R (2002/4/17)	C089H64Ra (2002/4/17)	C089H64Rb (2002/4/17)	C090H64B (2002/4/17)
C088H64R (2002/4/17)	0	4	2	0
C089H64Ra (2002/4/17)	4	0	4	4
C089H64Rb (2002/4/17)	2	4	0	2
C090H64B (2002/4/17)	0	4	2	0

## Sheet: Table S8
Table S8. Plasmids found in the TDC clone isolates.
Name	Accession number	Size (bp)	GC (%)	rep genes	Associated genes	IS and Tn	Number of carrying isolates	Similar plasmid among previously reported (accession no., % identity, % coverage)	Article related similar plasmid
pTDC01A	LC784001	24495	28.19	rep19, rep21, rep16	blaIRZ, cadDX, Lactococcin-related genes	ISSau6, Tn552	11	pTCH60 (CP002111.1, 99.9%, 100%)	McAdam PR, et al. Molecular tracing of the emergence, adaptation, and transmission of hospital-associated methicillin-resistant Staphylococcus aureus. Proc Natl Acad Sci USA, 2012.
pTDC01A_v	LC784010	24629	28.19	rep19, rep21, rep16	blaIRZ, cadDX, Lactococcin-related genes	ISSau6, Tn552	1	pTCH60 (CP002111.1, 99.9%, 99%)
pTDC01B	LC784007	24734	28.18	rep19, rep21, rep16	blaIRZ, cadDX, Lactococcin-related genes	ISSau6, Tn552	9	pTCH60 (CP002111.1, 99.9%, 100%)
pTDC01C	LC784008	31046	28.25	rep19, rep21, rep16	blaIRZ´2, cadDX, Lactococcin-related genes	ISSau6, Tn552´2	1	pTCH60 (CP002111.1, 99.9%, 100%)
pTDC02	AP028864, AP028866	28598	27.6	rep20	blaIRZ, cadDX, ser, sej	IS256, Tn552	96	pSK67 (GQ900447.1, 99.9%, 95%)	Kennedy AD, et al. Complete nucleotide sequence analysis of plasmids in strains of Staphylococcus aureus clone USA300 reveals a high level of identity among isolates with closely related core genome sequences. J Clin Microbiol, 2010.
pTDC02_v	LC784014	28346	27.56	rep20	blaIRZ, cadDX, ser, sej	IS256, Tn552	1	pSK67 (GQ900447.1, 99.9%, 95%)
pTDC03A	LC783998	33593	28.38	rep15	aacA-aphD, tra genes	Tn4001	2	pSK41 (AF051917.1, 99.9%, 91%)	Firth N, et al. Staphylococcal Plasmids, Transposable and Integrative Elements. Microbiol Spectr, 2018.
pTDC03A_v	LC784009	33259	28.39	rep15	aacA-aphD, tra genes	Tn4001	3	pSK41 (AF051917.1, 99.9%, 91%)
pTDC03B	LC784006	35663	28.07	rep15	blaIRZ, tra genes	Tn552	3	pSK41 (AF051917.1, 99.9%, 78%)
pTDC04A	LC783999	35675	30.22	rep24a			18	pJP080 (AP017923.1, 98.9%, 97%)	Yu L, et al. Complete genome sequence of super biofilm-elaborating Staphylococcus aureus isolated in Japan. Genome Announc, 2017.
pTDC04B	LC784000	35945	30.21	rep24a			3	pWBG745 (GQ900389.1, 98.3%, 100%)	O’Brien FG, et al. Origin-of-transfer sequences facilitate mobilisation of non-conjugative antimicrobial-resistance plasmids in Staphylococcus aureus. Nucleic Acids Res, 2015.
pTDC04C	LC784012	37337	30.07	rep24a			2	pWBG745 (GQ900389.1, 99.9%, 100%)
pTDC04D	LC784013	35520	30.22	rep24a			1	pWBG749 (GQ900391.1, 98.3%, 98%)
pTDC05	LC784002	20578	29.03	rep19, rep16	blaIRZ, cadDX, arsRBC, qacRA	Tn552	4	p01KUH180129 (AP020323.1, 100%, 99%)	Hikichi M, et al. Complete genome sequences of eight methicillin-resistant Staphylococcus aureus strains isolated from patients in Japan. Microbiol Resour Announc, 2019.
pTDC06	LC784003	2473	30.81	rep10	ermC		9	pE5 (M17990.1, 99.9%, 100%)	Projan SJ, et al. Replication properties of pIM13, a naturally occurring plasmid found in Bacillus subtilis, and of its close relative pE5, a plasmid native to Staphylococcus aureus. J Bacteriol, 1987.
pTDC07A	LC784005	4439	30.05	rep7a	tetK, mob		1	pT181 (CP000045.2, 99%, 100%)	Firth N, et al. Staphylococcal Plasmids, Transposable and Integrative Elements. Microbiol Spectr, 2018.
pTDC07B	LC784004	4460	29.91	rep7a	tetK, mobE		1	pT45 (KM281802.1, 100%, 100%)	Stegger M, et al. Origin and evolution of European community-acquired methicillin-resistant Staphylococcus aureus. mBio, 2014.
pTDC08	LC784011	8033	30.47	rep untypable	Aureocin-related genes, mobBAC		1	pRJ80 (MK796167.1, 97.6%, 99%)	Salustiano Marques-Bastos SL, et al. Molecular characterization of aureocin 4181: a natural N-formylated aureocin A70 variant with a broad spectrum of activity. Braz J Microbiol, 2020.

## Sheet: Table S9
Table S9. Minimum inhibitory concentrations of each isolate against 13 antimicrobial agents.
Isolate	PCG	MPIPC	CFX	VCM	TEIC	GM	KM	EM	MINO	RIF	LVFX	ST	FOM
C005H04R	16	>32	32	1	1	≤0.5	≤2	≤0.25	≤0.5	≤0.15	≤0.25	≤9.5/0.5	4
C082H60S-n	16	>32	16	1	0.5	16	>128	≤0.25	≤0.5	≤0.15	≤0.25	≤9.5/0.5	4
C012H08B	16	>32	32	0.5	0.5	≤0.5	≤2	≤0.25	≤0.5	≤0.15	≤0.25	≤9.5/0.5	4
C016H10B	16	>32	16	1	0.5	≤0.5	≤2	≤0.25	≤0.5	≤0.15	≤0.25	≤9.5/0.5	4
C017H11R	16	>32	16	1	1	≤0.5	≤2	≤0.25	≤0.5	≤0.15	≤0.25	≤9.5/0.5	8
C009H06R	16	>32	16	1	1	≤0.5	≤2	≤0.25	≤0.5	≤0.15	≤0.25	≤9.5/0.5	8
C018H12Ba	16	>32	16	0.5	1	≤0.5	≤2	≤0.25	≤0.5	≤0.15	≤0.25	≤9.5/0.5	4
C013H09Ba	16	>32	16	1	1	≤0.5	≤2	≤0.25	≤0.5	≤0.15	≤0.25	≤9.5/0.5	4
C006H05R	16	>32	32	1	1	≤0.5	≤2	0.5	≤0.5	≤0.15	≤0.25	≤9.5/0.5	8
C020H14B	16	>32	16	1	0.5	≤0.5	≤2	≤0.25	≤0.5	≤0.15	≤0.25	≤9.5/0.5	4
C019H13R	16	>32	16	0.5	1	≤0.5	≤2	≤0.25	≤0.5	≤0.15	≤0.25	≤9.5/0.5	2
C021H15B	16	>32	16	1	1	≤0.5	≤2	0.5	≤0.5	≤0.15	≤0.25	≤9.5/0.5	4
C022H15R	16	>32	32	1	2	≤0.5	≤2	0.5	≤0.5	≤0.15	≤0.25	≤9.5/0.5	8
C023H16B	16	>32	32	0.5	1	≤0.5	≤2	≤0.25	≤0.5	≤0.15	≤0.25	≤9.5/0.5	8
C015H09Ra	16	>32	16	1	1	≤0.5	4	0.5	≤0.5	≤0.15	≤0.25	≤9.5/0.5	4
C024H17Ba	16	32	16	0.5	0.5	≤0.5	≤2	≤0.25	≤0.5	≤0.15	≤0.25	≤9.5/0.5	4
C018H12Bb	16	>32	16	0.5	1	≤0.5	≤2	≤0.25	≤0.5	≤0.15	≤0.25	≤9.5/0.5	4
C013H09Bb	16	>32	32	0.5	1	≤0.5	≤2	≤0.25	≤0.5	≤0.15	≤0.25	≤9.5/0.5	8
C014H09R	16	>32	16	1	1	≤0.5	≤2	0.5	≤0.5	≤0.15	≤0.25	≤9.5/0.5	32
C026H18R	16	>32	16	1	1	≤0.5	≤2	≤0.25	≤0.5	≤0.15	≤0.25	≤9.5/0.5	8
C008H06Ra	16	>32	16	0.5	1	1	≤2	≤0.25	≤0.5	≤0.15	≤0.25	≤9.5/0.5	4
C004H03Ba	16	>32	16	0.5	1	≤0.5	4	≤0.25	≤0.5	≤0.15	≤0.25	≤9.5/0.5	4
C081H59N	16	>32	16	1	1	1	≤2	0.5	≤0.5	≤0.15	≤0.25	≤9.5/0.5	4
C027H19B	16	>32	32	0.5	1	≤0.5	≤2	≤0.25	≤0.5	≤0.15	≤0.25	≤9.5/0.5	4
C028H20R	16	>32	32	0.5	1	≤0.5	≤2	≤0.25	≤0.5	≤0.15	≤0.25	≤9.5/0.5	4
C030H21B	16	>32	32	1	1	≤0.5	≤2	≤0.25	≤0.5	≤0.15	≤0.25	≤9.5/0.5	4
C031H21R	16	>32	32	1	1	≤0.5	≤2	≤0.25	≤0.5	≤0.15	≤0.25	≤9.5/0.5	8
C060H42N	16	>32	16	1	1	≤0.5	4	≤0.25	≤0.5	≤0.15	≤0.25	≤9.5/0.5	8
C032H22B	16	>32	16	0.5	1	≤0.5	≤2	≤0.25	≤0.5	≤0.15	≤0.25	≤9.5/0.5	8
C015H09Rb	16	32	32	0.5	1	1	≤2	≤0.25	≤0.5	≤0.15	≤0.25	≤9.5/0.5	4
C034H23B	16	>32	16	0.5	1	≤0.5	≤2	≤0.25	≤0.5	≤0.15	≤0.25	≤9.5/0.5	8
C033H22R	16	>32	16	0.5	1	≤0.5	≤2	≤0.25	≤0.5	≤0.15	≤0.25	≤9.5/0.5	8
C035H63R	16	>32	16	0.5	1	≤0.5	≤2	≤0.25	≤0.5	≤0.15	≤0.25	≤9.5/0.5	8
C037H25B	16	>32	16	0.5	1	≤0.5	≤2	≤0.25	≤0.5	≤0.15	≤0.25	≤9.5/0.5	4
C038H26R	16	>32	32	1	1	≤0.5	≤2	≤0.25	≤0.5	≤0.15	≤0.25	≤9.5/0.5	4
C039H27R	16	>32	32	0.5	1	≤0.5	≤2	≤0.25	≤0.5	≤0.15	≤0.25	≤9.5/0.5	4
C036H24R	16	>32	16	1	1	≤0.5	≤2	≤0.25	≤0.5	≤0.15	≤0.25	≤9.5/0.5	4
C040H28R	16	>32	16	0.5	1	≤0.5	≤2	≤0.25	≤0.5	≤0.15	≤0.25	≤9.5/0.5	8
C010H07Ba	16	>32	16	1	1	≤0.5	≤2	≤0.25	≤0.5	≤0.15	≤0.25	≤9.5/0.5	8
C042H29R	16	>32	16	0.5	1	≤0.5	≤2	≤0.25	≤0.5	≤0.15	≤0.25	≤9.5/0.5	4
C083H61Sa-n	16	>32	8	0.5	0.5	≤0.5	≤2	≤0.25	≤0.5	≤0.15	≤0.25	≤9.5/0.5	8
C001H01B	>16	>32	16	0.5	1	≤0.5	≤2	≤0.25	≤0.5	≤0.15	≤0.25	≤9.5/0.5	4
C083H61Sb-n	16	>32	8	0.5	0.5	≤0.5	≤2	≤0.25	1	≤0.15	≤0.25	≤9.5/0.5	8
C084H62S-n	16	>32	16	0.5	1	≤0.5	≤2	≤0.25	≤0.5	≤0.15	≤0.25	≤9.5/0.5	8
C045H31Ba	16	>32	32	0.5	1	≤0.5	≤2	≤0.25	≤0.5	≤0.15	≤0.25	≤9.5/0.5	4
C043H30Ba	16	>32	16	0.5	1	≤0.5	≤2	≤0.25	≤0.5	≤0.15	≤0.25	≤9.5/0.5	4
C085H63Ba	>16	>32	32	0.5	1	≤0.5	≤2	≤0.25	≤0.5	≤0.15	≤0.25	≤9.5/0.5	4
C085H63Bb-n	16	>32	16	0.5	0.5	≤0.5	≤2	≤0.25	≤0.5	≤0.15	≤0.25	≤9.5/0.5	4
C086H63R-n	16	>32	16	0.5	1	≤0.5	≤2	≤0.25	≤0.5	≤0.15	≤0.25	≤9.5/0.5	4
C046H32B	>16	>32	32	0.5	1	≤0.5	≤2	≤0.25	≤0.5	≤0.15	≤0.25	≤9.5/0.5	4
C041H29B	>16	>32	32	0.5	1	≤0.5	≤2	≤0.25	≤0.5	≤0.15	≤0.25	≤9.5/0.5	4
C047H33B	>16	>32	32	1	1	≤0.5	≤2	≤0.25	≤0.5	≤0.15	≤0.25	≤9.5/0.5	4
C085H63Bc-n	>16	>32	32	0.5	0.5	≤0.5	≤2	≤0.25	≤0.5	≤0.15	≤0.25	≤9.5/0.5	4
C087H63Ra-n	>16	>32	32	1	1	≤0.5	≤2	≤0.25	≤0.5	≤0.15	≤0.25	≤9.5/0.5	4
C087H63Rb	>16	>32	16	0.5	1	≤0.5	≤2	≤0.25	≤0.5	≤0.15	≤0.25	≤9.5/0.5	4
C048H34B	>16	>32	16	1	1	≤0.5	≤2	≤0.25	≤0.5	≤0.15	≤0.25	≤9.5/0.5	4
C051H35R	>16	>32	32	1	0.5	≤0.5	≤2	≤0.25	≤0.5	≤0.15	≤0.25	≤9.5/0.5	4
C044H30R	>16	32	16	1	1	≤0.5	≤2	≤0.25	≤0.5	≤0.15	≤0.25	≤9.5/0.5	4
C054H36B	>16	>32	32	1	1	≤0.5	≤2	≤0.25	≤0.5	≤0.15	≤0.25	≤9.5/0.5	4
C049H34R	>16	>32	16	1	1	≤0.5	≤2	≤0.25	≤0.5	≤0.15	≤0.25	≤9.5/0.5	2
C043H30Bb	>16	>32	16	1	1	≤0.5	≤2	≤0.25	≤0.5	≤0.15	≤0.25	≤9.5/0.5	4
C055H37Bb-n	>16	>32	32	1	1	≤0.5	≤2	≤0.25	≤0.5	≤0.15	≤0.25	≤9.5/0.5	8
C055H37Ba	>16	>32	16	0.5	1	≤0.5	≤2	≤0.25	≤0.5	≤0.15	≤0.25	≤9.5/0.5	8
C024H17Bb	>16	>32	16	0.5	1	≤0.5	≤2	≤0.25	≤0.5	≤0.15	≤0.25	≤9.5/0.5	4
C056H38R	>16	32	16	1	1	≤0.5	≤2	≤0.25	≤0.5	≤0.15	≤0.25	≤9.5/0.5	4
C057H39R	16	32	32	1	1	≤0.5	≤2	≤0.25	≤0.5	≤0.15	≤0.25	≤9.5/0.5	4
C003H02Ba	>16	>32	32	1	2	≤0.5	≤2	≤0.25	≤0.5	≤0.15	≤0.25	≤9.5/0.5	8
C055H37Bc	>16	>32	16	1	1	≤0.5	≤2	≤0.25	≤0.5	≤0.15	≤0.25	≤9.5/0.5	8
C013H09Bc	16	>32	16	1	1	≤0.5	≤2	>32	≤0.5	≤0.15	≤0.25	≤9.5/0.5	32
C052H35Ra-n	>16	32	32	1	2	≤0.5	≤2	≤0.25	≤0.5	≤0.15	≤0.25	≤9.5/0.5	4
C024H17Bc	16	>32	16	1	1	≤0.5	≤2	≤0.25	≤0.5	≤0.15	≤0.25	≤9.5/0.5	4
C004H03Bb-n	16	>32	16	1	1	≤0.5	≤2	≤0.25	≤0.5	≤0.15	≤0.25	≤9.5/0.5	4
C088H64R	16	>32	32	1	1	≤0.5	≤2	≤0.25	≤0.5	≤0.15	≤0.25	≤9.5/0.5	8
C089H64Ra	>16	>32	32	1	1	≤0.5	≤2	≤0.25	≤0.5	≤0.15	≤0.25	≤9.5/0.5	2
C089H64Rb	16	>32	32	1	1	≤0.5	4	≤0.25	≤0.5	≤0.15	≤0.25	≤9.5/0.5	4
C090H64B	16	>32	16	1	1	≤0.5	≤2	≤0.25	≤0.5	≤0.15	≤0.25	≤9.5/0.5	4
C011H07R	>16	>32	16	1	1	≤0.5	≤2	≤0.25	≤0.5	≤0.15	≤0.25	≤9.5/0.5	8
C010H07Bb-n	16	32	32	1	1	≤0.5	≤2	≤0.25	≤0.5	≤0.15	≤0.25	≤9.5/0.5	8
C045H31Bb	16	32	32	1	1	≤0.5	≤2	≤0.25	≤0.5	≤0.15	≤0.25	≤9.5/0.5	8
C058H40B	>16	>32	16	0.5	1	≤0.5	≤2	≤0.25	≤0.5	≤0.15	≤0.25	≤9.5/0.5	8
C004H03Bc	>16	>32	16	0.5	1	≤0.5	≤2	≤0.25	≤0.5	≤0.15	≤0.25	≤9.5/0.5	8
C024H17Bd	16	>32	32	0.5	1	≤0.5	≤2	≤0.25	≤0.5	≤0.15	≤0.25	≤9.5/0.5	4
C062H43N	16	>32	16	0.5	1	≤0.5	≤2	≤0.25	≤0.5	≤0.15	≤0.25	≤9.5/0.5	2
C007H06B-n	16	>32	32	1	2	≤0.5	≤2	≤0.25	≤0.5	≤0.15	≤0.25	≤9.5/0.5	2
C008H06Rc	16	>32	32	0.5	1	≤0.5	≤2	≤0.25	≤0.5	≤0.15	≤0.25	≤9.5/0.5	8
C008H06Rb-n	16	>32	32	1	1	≤0.5	≤2	≤0.25	≤0.5	≤0.15	≤0.25	≤9.5/0.5	8
C063H44Na	16	>32	32	0.5	1	≤0.5	≤2	≤0.25	≤0.5	≤0.15	≤0.25	≤9.5/0.5	4
C059H41Ba	>16	>32	32	1	2	≤0.5	≤2	≤0.25	≤0.5	≤0.15	≤0.25	≤9.5/0.5	8
C059H41Bb-n	16	>32	32	1	1	≤0.5	≤2	≤0.25	≤0.5	≤0.15	≤0.25	≤9.5/0.5	8
C064H45Na	>16	>32	32	1	1	≤0.5	≤2	0.5	≤0.5	≤0.15	≤0.25	≤9.5/0.5	4
C064H45Nb-n	>16	>32	32	1	1	≤0.5	≤2	≤0.25	≤0.5	≤0.15	≤0.25	≤9.5/0.5	8
C002H01Ra	>16	>32	64	1	2	≤0.5	≤2	≤0.25	≤0.5	≤0.15	≤0.25	≤9.5/0.5	8
C002H01Rb-n	>16	>32	16	0.5	1	≤0.5	≤2	≤0.25	≤0.5	≤0.15	≤0.25	≤9.5/0.5	2
C061H42N	16	32	16	0.5	1	≤0.5	≤2	≤0.25	≤0.5	≤0.15	≤0.25	≤9.5/0.5	2
C067H46Xa	>16	>32	32	1	1	≤0.5	≤2	>32	≤0.5	≤0.15	≤0.25	≤9.5/0.5	8
C065H46Xb-n	>16	>32	32	1	1	≤0.5	≤2	>32	≤0.5	≤0.15	≤0.25	≤9.5/0.5	2
C067H46Xb	>16	>32	32	1	1	≤0.5	≤2	>32	≤0.5	≤0.15	≤0.25	≤9.5/0.5	4
C067H46Xc-n	>16	>32	32	0.5	1	≤0.5	≤2	≤0.25	≤0.5	≤0.15	≤0.25	≤9.5/0.5	2
C025H17R	16	32	16	0.5	1	≤0.5	≤2	≤0.25	≤0.5	≤0.15	≤0.25	≤9.5/0.5	2
C066H46X	>16	>32	16	0.5	1	≤0.5	≤2	>32	≤0.5	≤0.15	≤0.25	≤9.5/0.5	8
C063H44Nb	>16	32	32	1	2	≤0.5	4	≤0.25	≤0.5	≤0.15	≤0.25	≤9.5/0.5	8
C068H47Na	16	>32	32	0.5	1	32	>128	≤0.25	≤0.5	≤0.15	≤0.25	≤9.5/0.5	8
C068H47Nb-n	16	>32	64	1	1	64	>128	≤0.25	≤0.5	≤0.15	≤0.25	≤9.5/0.5	8
C068H47Nc	16	>32	64	1	1	32	>128	≤0.25	≤0.5	≤0.15	≤0.25	≤9.5/0.5	8
C070H48Xa	>16	>32	32	0.5	1	≤0.5	≤2	≤0.25	≤0.5	≤0.15	≤0.25	≤9.5/0.5	4
C071H49N	>16	>32	32	0.5	1	≤0.5	≤2	>32	≤0.5	≤0.15	≤0.25	≤9.5/0.5	8
C070H48Xb-n	>16	>32	32	0.5	1	≤0.5	≤2	≤0.25	≤0.5	≤0.15	≤0.25	≤9.5/0.5	8
C069H48Xa-n	>16	>32	32	1	1	≤0.5	≤2	≤0.25	≤0.5	≤0.15	≤0.25	≤9.5/0.5	4
C069H48Xb	>16	>32	32	1	1	≤0.5	≤2	≤0.25	≤0.5	≤0.15	≤0.25	≤9.5/0.5	8
C072H50N	>16	>32	64	0.5	1	≤0.5	≤2	≤0.25	≤0.5	≤0.15	≤0.25	≤9.5/0.5	4
C002H01Rc-n	>16	>32	64	1	1	≤0.5	≤2	≤0.25	≤0.5	≤0.15	≤0.25	≤9.5/0.5	8
C091H65S	16	>32	16	0.5	1	32	>128	≤0.25	≤0.5	≤0.15	≤0.25	≤9.5/0.5	4
C073H51Na-n	>16	>32	32	1	1	≤0.5	≤2	>32	≤0.5	≤0.15	≤0.25	≤9.5/0.5	4
C073H51Nb	>16	>32	32	1	1	≤0.5	≤2	≤0.25	≤0.5	≤0.15	≤0.25	≤9.5/0.5	4
C074H52N	>16	>32	32	1	1	≤0.5	≤2	≤0.25	≤0.5	≤0.15	≤0.25	≤9.5/0.5	8
C075H53N	16	>32	32	1	1	≤0.5	≤2	≤0.25	≤0.5	≤0.15	≤0.25	≤9.5/0.5	8
C050H35Ba-n	>16	>32	16	1	1	≤0.5	≤2	≤0.25	≤0.5	≤0.15	≤0.25	≤9.5/0.5	4
C053H35R	>16	>32	32	0.5	1	≤0.5	≤2	≤0.25	≤0.5	≤0.15	≤0.25	≤9.5/0.5	4
C050H35Bb	>16	>32	32	1	1	≤0.5	≤2	≤0.25	≤0.5	≤0.15	≤0.25	≤9.5/0.5	8
C073H51Nc	>16	>32	32	0.5	1	≤0.5	≤2	>32	≤0.5	≤0.15	≤0.25	≤9.5/0.5	8
C052H35Rc-n	>16	16	32	1	1	≤0.5	≤2	≤0.25	≤0.5	≤0.15	≤0.25	≤9.5/0.5	4
C052H35Rb	16	16	16	1	1	≤0.5	≤2	≤0.25	≤0.5	≤0.15	≤0.25	≤9.5/0.5	4
C076H54N	>16	>32	16	1	0.5	≤0.5	≤2	>32	≤0.5	≤0.15	≤0.25	≤9.5/0.5	4
C077H55Na	>16	>32	32	1	1	≤0.5	≤2	≤0.25	≤0.5	≤0.15	≤0.25	≤9.5/0.5	8
C077H55Nb-n	>16	>32	32	0.5	1	≤0.5	≤2	≤0.25	≤0.5	≤0.15	≤0.25	≤9.5/0.5	8
C010H07Bc	>16	>32	32	1	1	≤0.5	≤2	≤0.25	≤0.5	≤0.15	≤0.25	≤9.5/0.5	8
C029H20Ra	16	32	16	1	1	≤0.5	≤2	≤0.25	≤0.5	≤0.15	≤0.25	≤9.5/0.5	8
C029H20Rb	16	32	32	0.5	1	≤0.5	4	≤0.25	≤0.5	≤0.15	≤0.25	≤9.5/0.5	8
C078H56Na-n	>16	>32	16	1	1	≤0.5	≤2	≤0.25	≤0.5	≤0.15	≤0.25	≤9.5/0.5	4
C078H56Nb	>16	>32	16	0.5	1	≤0.5	≤2	≤0.25	≤0.5	≤0.15	≤0.25	≤9.5/0.5	4
C050H35Bc	>16	>32	16	1	1	≤0.5	≤2	≤0.25	≤0.5	≤0.15	≤0.25	≤9.5/0.5	4
C079H57N	>16	>32	32	1	1	≤0.5	≤2	≤0.25	≤0.5	≤0.15	≤0.25	≤9.5/0.5	4
C080H58N	>16	>32	32	1	1	≤0.5	≤2	≤0.25	≤0.5	≤0.15	≤0.25	≤9.5/0.5	4
ATCC29213 (Reference)	2	0.125	4	0.5	1	0.5	4	0.5	0.0625	≤0.00234375	0.125	≤9.5/0.5	2
PCG; penicillin G, MPIPC; oxacillin, CFX; cefoxitin, VCM; vancomycin, TEIC; teicoplanin, GM; gentamicin, KM; kanamycin, EM; erythromycin, MINO; minocycline, RIF; rifampicin, LVFX; levofloxacin, ST; sulfamethoxazole-trimethoprim, FOM; fosfomycin

## Sheet: Table S10
Table S10. Plasmids nearly identical or highly similar to the plasmids found in the TDC clone (the results of a Megablast search against the NCBI databse)
Query	Query length (bp)	Homologous plasmids	Per. Identity	Query Cover	Subject length (bp)	Subject accession no.	Strain name	Chromosome accession no.	STa	CCb	Note
pTDC01A	24495	Staphylococcus aureus JP025 plasmid pJP025 DNA, complete sequence	99.99	1	24495	AP025684.1	JP025	NZ_AP025683.1	30	CC30
		Staphylococcus aureus plasmid pWBG756, partial sequence	99.98	0.99	24456	GQ900472.1			plasmid only
		Staphylococcus aureus subsp. aureus TCH60 plasmid, complete sequence	99.96	1	24491	CP002111.1	TCH60	NC_017342.1	4618	CC30
		Staphylococcus aureus plasmid pWBG761, partial sequence	99.87	0.9	26838	GQ900474.1			plasmid only
		Staphylococcus aureus plasmid SAP071A, partial sequence	99.87	0.89	26883	GQ900485.1			plasmid only
		Staphylococcus aureus strain C45 plasmid pC45_1, complete sequence	99.48	0.9	22186	CP127758.1	C45	CP127757.1	12	NA
		Staphylococcus aureus strain C149 plasmid pC149_1, complete sequence	99.44	0.9	22186	CP127697.1	C149	CP127696.1	12	NA
		Staphylococcus aureus strain C142 plasmid pC142_1, complete sequence	99.35	0.9	22186	CP127825.1	C142	CP127824.1	12	NA
Query	Query length (bp)	Homologous plasmids	Per. Identity	Query Cover	Subject length (bp)	Subject accession no.	Strain name	Chromosome accession no.	STa	CCb	Note
pTDC02	28598	Staphylococcus aureus strain C289 plasmid pC289_1, complete sequence	99.99	0.95	27281	CP127623.1	C289	CP127622.1	5	CC5
		Staphylococcus aureus strain pt233 plasmid pER06009.3A.1, complete sequence	99.99	0.95	28770	CP049477.1	pt233	CP049478.1	105	CC5
		Staphylococcus aureus strain C207 plasmid pC207_1, complete sequence	99.98	0.95	27269	CP127650.1	C207	CP127649.1	5	CC5
		Staphylococcus aureus strain C189 plasmid pC189_1, complete sequence	99.98	0.95	27267	CP127648.1	C189	CP127647.1	5	CC5
		Staphylococcus aureus strain 494 plasmid unnamed, complete sequence	99.98	0.95	27265	CP094664.1	494	NZ_CP094663.1	5	CC5
		Staphylococcus aureus strain ch5 plasmid pLUH02, complete sequence	99.98	0.95	27261	MH785232.1	ch5	NZ_MSGQ00000001-61	5	CC5
		Staphylococcus aureus strain ch3 plasmid pLUH02, complete sequence	99.98	0.95	27269	MH785250.1	ch3	NZ_MOYG00000001-55	5	CC5
		Staphylococcus aureus strain ER09690.3 plasmid pER09690.3A.1, complete sequence	99.98	0.95	27257	CP051964.1	ER09690.3	CP051963.1	105	CC5
		Staphylococcus aureus strain AR_0220 plasmid unnamed1, complete sequence	99.98	0.95	27269	CP029672.1	AR_0220	NZ_CP029673.1	5	CC5
		Staphylococcus aureus strain ER01823.3 plasmid unnamed1, complete sequence	99.98	0.95	28788	CP030627.1	ER01823.3	CP030626.1	105	CC5
		Staphylococcus aureus strain ER10678.3 plasmid pER10678.3A.1, complete sequence	99.98	0.95	27273	CP051928.1	ER10678.3	CP051927.1	5	CC5
		Staphylococcus aureus strain pt279 plasmid pER07542.3A.1, complete sequence	99.98	0.95	27271	CP049401.1	pt279	CP049400.1	5	CC5
		Staphylococcus aureus strain pt228 plasmid pER05949.3A.1, complete sequence	99.98	0.95	27271	CP049487.1	pt228	CP049486.1	5	CC5
		Staphylococcus aureus strain NAS_AN_044 plasmid pSaD592, complete sequence	99.97	0.95	27269	CP062389.1	NAS_AN_044	NZ_CP062388.1	5	CC5
		Staphylococcus aureus plasmid SAP074A, complete sequence	99.97	0.95	27268	GQ900426.1			plasmid only
		Staphylococcus aureus strain ER02919.3 plasmid unnamed1, complete sequence	99.97	0.95	27268	CP030687.1	ER02919.3	CP030688.1	5	CC5
		Staphylococcus aureus strain C256 plasmid pC256_1, complete sequence	99.97	0.95	27270	CP127628.1	C256	CP127627.1	3724	CC5
		Staphylococcus aureus strain ATCC 23235 plasmid pATCC23235_1, complete sequence	99.97	0.95	27269	CP117237.1	ATCC_23235	NZ_CP094663.1	5	CC5
		Staphylococcus aureus strain UP_1405 plasmid unnamed, complete sequence	99.97	0.95	27268	CP047860.1	UP_1405	NZ_CP047859.1	225	CC5
		Staphylococcus aureus strain ER02746.3 plasmid unnamed1, complete sequence	99.97	0.95	27266	CP030440.1	ER02746.3	CP030439.1	5	CC5
		Staphylococcus aureus strain D592 plasmid pSaD592, complete sequence	99.97	0.95	27267	CP040666.1	D592	NZ_CP040665.1	5	CC5
		Staphylococcus aureus strain D592-HR plasmid pSaD592-HR, complete sequence	99.97	0.95	27267	CP040624.1	D592-HR	NZ_CP040623.1	5	CC5
		Staphylococcus aureus strain 592 plasmid unnamed, complete sequence	99.97	0.95	27267	CP035792.1	592	NZ_CP035791.1	5	CC5
		Staphylococcus aureus strain C363 plasmid pC363_1, complete sequence	99.97	0.95	27268	CP127659.1	C363	CP127658.1	5	CC5
		Staphylococcus aureus strain NAS_OP_131 plasmid unnamed, complete sequence	99.97	0.95	27268	CP062464.1	NAS_OP_131	CP062463.1	5	CC5
		Staphylococcus aureus strain NAS_AN_111 plasmid unnamed, complete sequence	99.97	0.95	27267	CP062371.1	NAS_AN_111	NZ_CP062370.1	5	CC5
		Staphylococcus aureus strain NAS_AN_184 plasmid pSaD592, complete sequence	99.97	0.95	27268	CP062359.1	NAS_AN_184	NZ_CP062358.1	5	CC5
		Staphylococcus aureus strain UP_1433 plasmid unnamed1, complete sequence	99.97	0.95	27265	CP047818.1	UP_1433	NZ_CP047817.1	6300	NA
		Staphylococcus aureus strain pt231 plasmid pER05973.3A.1, complete sequence	99.97	0.95	27267	CP049479.1	pt231	CP049480.1	5	CC5
		Staphylococcus aureus strain AR462 plasmid unnamed1, complete sequence	99.97	0.95	27267	CP029085.1	AR462	NZ_CP029086.1	5	CC5
		Staphylococcus aureus strain ER03588.3 plasmid unnamed1, complete sequence	99.97	0.95	27271	CP030594.1	ER03588.3	CP030595.1	5	CC5
		Staphylococcus aureus strain ER02612.3 plasmid unnamed1, complete sequence	99.97	0.95	27265	CP030500.1	ER02612.3	CP030499.1	NA	NA
		Staphylococcus aureus strain SA564 plasmid pSA564, complete sequence	99.97	0.95	27273	CP010891.1	SA564	NZ_CP010890.1	5	CC5
		Staphylococcus aureus strain pt262 plasmid pER06964.3A.1, complete sequence	99.97	0.95	27269	CP049422.1	pt262	CP049423.1	5	CC5
		Staphylococcus aureus strain UNC_SA3 plasmid p1, complete sequence	99.97	0.94	28895	CP132373.1	UNC_SA3	NZ_CP132372.1	NA	NA
		Staphylococcus aureus strain 14507 plasmid unnamed, complete sequence	99.97	0.93	27057	CP053355.1	14507	NZ_CP053356.1	5	CC5
		Staphylococcus aureus strain C64 plasmid pC64_1, complete sequence	99.96	0.95	27270	CP127569.1	C64	CP127568.1	5	CC5
		Staphylococcus aureus plasmid pWBG744, complete sequence	99.96	0.95	27268	GQ900398.1			plasmid only
		Staphylococcus aureus strain UP_1106 plasmid unnamed, complete sequence	99.96	0.95	27268	CP047864.1	UP_1106	NZ_CP047863.1	225	CC5
		Staphylococcus aureus strain UP_1322 plasmid unnamed, complete sequence	99.96	0.95	27267	CP047862.1	UP_1322	NZ_CP047861.1	225	CC5
		Staphylococcus aureus strain UP_1435 plasmid unnamed2, complete sequence	99.96	0.95	27268	CP047858.1	UP_1435	NZ_CP047856.1	225	CC5
		Staphylococcus aureus strain BPH2819 genome assembly, plasmid: 2	99.96	0.95	27204	LR130512.1	BPH2819	NZ_LR130511.1	5	CC5
		Staphylococcus aureus strain C870 plasmid pC870_1, complete sequence	99.96	0.95	27268	CP127585.1	C870	CP127584.1	5	CC5
		Staphylococcus aureus strain NAS_AN_030 plasmid UP_1405, complete sequence	99.96	0.95	27267	CP062456.1	NAS_AN_030	CP062455.1	5	CC5
		Staphylococcus aureus plasmid SAP012A, complete sequence	99.96	0.95	27267	GQ900377.1			plasmid only
		Staphylococcus aureus strain NAS_AN_079 plasmid pSaD592, complete sequence	99.96	0.95	27265	CP062379.1	NAS_AN_079	NZ_CP062378	5	CC5
		Staphylococcus aureus strain UCI 28 isolate ST5 plasmid pUCI28, complete sequence	99.96	0.95	27270	CP018769.1	UCI_28	NZ_CP018768.1	5	CC5
		Staphylococcus aureus strain UNC_SA55 plasmid p1, complete sequence	99.96	0.95	27270	CP132363.1	UNC_SA55	NZ_CP132362.1	5	CC5
		Staphylococcus aureus strain 14505 plasmid unnamed, complete sequence	99.96	0.95	27268	CP053641.1	14505	NZ_CP040232.1	4068	NA
		Staphylococcus aureus strain ER04402.3 plasmid unnamed1, complete sequence	99.96	0.95	27267	CP030504.1	ER04402.3	CP030505.1	231	CC5
		Staphylococcus aureus strain ER04142.3 plasmid unnamed1, complete sequence	99.96	0.95	27266	CP030392.1	ER04142.3	CP030391.1	5	CC5
		Staphylococcus aureus strain UP_844 plasmid unnamed, complete sequence	99.96	0.95	27266	CP047866.1	UP_844	NZ_CP047865.1	225	CC5
		Staphylococcus aureus strain AR_0215 plasmid unnamed1, complete sequence	99.96	0.95	27267	CP029679.1	AR_0215	NZ_CP029680.1	5	CC5
		Staphylococcus aureus strain pt235 plasmid pER06036.3A.1, complete sequence	99.96	0.95	27267	CP049475.1	pt235	CP049474.1	231	CC5
		Staphylococcus aureus subsp. aureus ECT-R 2 plasmid pLUH02, complete sequence	99.96	0.95	27271	FR714929.1	ECT-R_2	FR714927.1	5	CC5
		Staphylococcus aureus strain UP_1525 plasmid unnamed, complete sequence	99.96	0.95	27159	CP047855.1	UP_1525	NZ_CP047854.1	225	CC5
		Staphylococcus aureus strain UNC_SA54 plasmid p2, complete sequence	99.96	0.95	81560	CP132366.1	UNC_SA54	NZ_CP132365.1	5	CC5	Fused to another plasmid
		Staphylococcus aureus strain AR_0469 plasmid unnamed1, complete sequence	99.96	0.95	27267	CP029654.1	AR_0469	NZ_CP029655.1	5	CC5
		Staphylococcus aureus strain MRSA10075 plasmid pMRSA10075_2, complete sequence	99.96	0.89	48975	OP378667.1	MRSA10075	JADRPJ010000001-8	5	CC5	Fused to another plasmid
		Staphylococcus aureus strain pt202 plasmid pER05470.3A.1, complete sequence	99.95	0.95	27273	CP049541.1	pt202	CP049542.1	5	CC5
		Staphylococcus aureus strain ER04225.3 plasmid unnamed1, complete sequence	99.95	0.95	27273	CP030450.1	ER04225.3	CP030451.1	5	CC5
		Staphylococcus aureus strain ER04166.3 plasmid unnamed1, complete sequence	99.95	0.95	27267	CP030543.1	ER04166.3	CP030545.1	6273	CC5
		Staphylococcus aureus strain C900 plasmid pC900_1, complete sequence	99.95	0.95	27268	CP127559.1	C900	CP127558.1	5	CC5
		Staphylococcus aureus strain ER10440.3 plasmid pER10440.3A.1, complete sequence	99.95	0.95	27271	CP051936.1	ER10440.3	CP051935.1	5	CC5
		Staphylococcus aureus strain pt209 plasmid pER05642.3A.1, complete sequence	99.95	0.95	27272	CP049527.1	pt209	CP049526.1	105	CC5
		Staphylococcus aureus strain C267 plasmid pC267_1, complete sequence	99.95	0.95	27318	CP127621.1	C267	CP127620.1	5	CC5
		Staphylococcus aureus strain pt255 plasmid pER06656.3A.1, complete sequence	99.95	0.95	27265	CP049436.1	pt255	CP049435.1	105	CC5
		Staphylococcus aureus strain ER01121.3 plasmid unnamed1, complete sequence	99.95	0.95	27264	CP030472.1	ER01121.3	CP030471.1	496	CC5
		Staphylococcus aureus strain ER01174.3 plasmid unnamed2, complete sequence	99.95	0.95	27267	CP030711.1	ER01174.3	CP030712.1	496	CC5
		Staphylococcus aureus strain pt175 plasmid pER04887.3A.1, complete sequence	99.95	0.91	27073	CP049574.1	pt175	CP049573.1	5	CC5
		Staphylococcus aureus strain ER01422.3 plasmid unnamed1, complete sequence	99.94	0.95	27262	CP030691.1	ER01422.3	CP030692.1	105	CC5
		Staphylococcus aureus strain ER04314.3 plasmid unnamed1, complete sequence	99.94	0.95	27271	CP030589.1	ER04314.3	CP030590.1	5	CC5
		Staphylococcus aureus strain SM31 plasmid pSM31, complete sequence	99.94	0.95	27424	KR270450.2	SM31		plasmid only
		Staphylococcus aureus strain USA 100 isolate 30-47 plasmid unnamed, complete sequence	99.94	0.94	27086	CP029475.1	30-47	NZ_CP029474.1	5	CC5
		Staphylococcus aureus strain AR_0222 plasmid unnamed1, complete sequence	99.93	0.95	27276	CP029670.1	AR_0222	NZ_CP029671.1	5	CC5
		Staphylococcus aureus strain pt227 plasmid pER05935.3A.1, complete sequence	99.93	0.95	27272	CP049489.1	pt227	CP049488.1	5	CC5
		Staphylococcus aureus strain ER04181.3 plasmid unnamed1, complete sequence	99.93	0.95	27268	CP030546.1	ER04181.3	CP030547.1	105	CC5
		Staphylococcus aureus M1 plasmid pSK67-M1, complete sequence	99.93	0.95	27439	HF937104.1	M1	NC_021059.1	8	CC8
		Staphylococcus aureus strain 17Sau58 plasmid p17Sau58, complete sequence	99.93	0.89	38304	MK992499.1	17Sau58	DAPKBK010000001-22	923	CC8
		Staphylococcus aureus strain UP_1395 plasmid unnamed, complete sequence	99.92	0.95	27406	CP047821.1	UP_1395	NZ_CP047820.1	8	CC8
		Staphylococcus aureus subsp. aureus isolate Clinical isolate genome assembly, plasmid: II	99.92	0.95	27437	LT671860.1	Clinical isolate	NZ_LT671859.1	8	CC8
		Staphylococcus aureus plasmid pSK67, complete sequence	99.92	0.95	27439	GQ900447.1			plasmid only
		Staphylococcus aureus strain pt261 plasmid pER06955.3A.1, complete sequence	99.91	0.95	27274	CP049424.1	pt261	CP049425.1	5	CC5
		Staphylococcus aureus strain NAS_OP_087 plasmid unnamed, complete sequence	99.91	0.95	27260	CP062424.1	NAS_OP_087	CP062423.1	5	CC5
		Staphylococcus aureus strain ER02972.3 plasmid unnamed1, complete sequence	99.91	0.95	27270	CP030423.1	ER02972.3	CP030422.1	225	CC5
		Staphylococcus aureus strain ER09158.3 plasmid pER09158.3A.1, complete sequence	99.91	0.95	27269	CP051987.1	ER09158.3	CP051988.1	5	CC5
		Staphylococcus aureus strain MR254 plasmid pMR254-1, complete sequence	99.91	0.95	27440	CP083729.1	MR254	NZ_CP083728.1	8	CC8
		Staphylococcus aureus strain CC8-MSSA (PVL+) isolate Trinidad&Tobago_2020-042_7641M plasmid unnamed1	99.9	0.95	27438	CP127018.1	Trinidad&Tobago_2020-042_7641M	NZ_CP127017.1	8	CC8
		Staphylococcus aureus strain 5Sau489 plasmid p5Sau489, complete sequence	99.9	0.89	43523	MK992500.1	5Sau489	DAOWPR010000001-41	923	CC8
		Staphylococcus aureus strain ER03481.3 plasmid unnamed1, complete sequence	99.89	0.95	27272	CP030551.1	ER03481.3	CP030552.1	105	CC5
		Staphylococcus aureus strain C878 plasmid pC878_1, complete sequence	99.89	0.95	27253	CP127545.1	C878	CP127544.1	NA	NA
		Staphylococcus aureus strain NAS_AN_009 plasmid pLUH02, complete sequence	99.89	0.95	27439	CP062394.1	NAS_AN_009	NZ_CP062393.1	8	CC8
		Staphylococcus aureus strain CC8-MSSA (PVL+) isolate Trinidad&Tobago_2020-043_7352M plasmid unnamed2	99.86	0.95	27421	CP127027.1	Trinidad&Tobago_2020-043_7352M	CP127025.1	8	CC8
		Staphylococcus aureus strain pt173 plasmid pER04846.3A.1, complete sequence	99.85	0.95	27273	CP049579.1	pt173	CP049580.1	105	CC5
		Staphylococcus aureus strain A960649 plasmid pBU108b, complete sequence	99.85	0.95	27429	KF831356.1	A960649		plasmid only
		Staphylococcus aureus strain AR_0468 plasmid unnamed1, complete sequence	99.84	0.95	27245	CP029656.1	AR_0468	NZ_CP029657.1	5	CC5
		Staphylococcus aureus strain 19321 plasmid p19321-P03, complete sequence	99.84	0.95	27425	CP002147.1	19321		plasmid only
		Staphylococcus aureus strain AR_0467 plasmid unnamed1, complete sequence	99.83	0.95	27244	CP029659.1	AR_0467	NZ_CP029658.1	5	CC5
		Staphylococcus aureus strain ER01689.3 plasmid unnamed1, complete sequence	99.79	0.95	27245	CP030389.1	ER01689.3	CP030390.1	5	CC5
Query	Query length (bp)	Homologous plasmids	Per. Identity	Query Cover	Subject length (bp)	Subject accession no.	Strain name	Chromosome accession no.	STa	CCb	Note
pTDC03A	33593	Staphylococcus hominis strain FDAARGOS_661 plasmid unnamed2, complete sequence	99.99	0.91	43095	CP054551.1	other Staphylococcus species
		Staphylococcus aureus strain WG1647 plasmid pWBG615, complete sequence	99.99	0.91	43095	MH587578.1	WG1647		plasmid only
		Staphylococcus aureus strain FDAARGOS_6 plasmid unnamed1	99.99	0.91	61643	CP026963.1	FDAARGOS_6	NZ_CP026962.1	8	CC8
		Staphylococcus lugdunensis strain Tlug15G-4 plasmid pT15G-1, complete sequence	99.99	0.91	42253	KU882681.1	other Staphylococcus species
		Staphylococcus aureus O3 plasmid pSAJ1 DNA, complete sequence	99.99	0.91	52653	LC755502.1	O3		plasmid only
		Staphylococcus aureus strain N17CSA11 plasmid pMUPRSA-2, complete sequence	99.99	0.91	43758	CP107528.1	N17CSA11	NZ_CP107527.1	5	CC5
		Staphylococcus aureus strain HL17078 plasmid pHL17078_1, complete sequence	99.99	0.91	42253	CP080557.1	HL17078	NZ_CP080556.1	5863	CC8
		Staphylococcus aureus plasmid SAP079A, complete sequence	99.99	0.91	47322	GQ900432.1			plasmid only
		Staphylococcus aureus pGO1 plasmid	99.99	0.91	54000	FM207042.1			plasmid only
		Staphylococcus aureus strain ER00951.3 plasmid unnamed2, complete sequence	99.99	0.9	42259	CP030671.1	ER00951.3	CP030670.1	105	CC5
		Staphylococcus aureus plasmid SAP082A, complete sequence	99.99	0.9	44116	GQ900434.1			plasmid only
		Staphylococcus aureus strain ER00658.3 plasmid unnamed1, complete sequence	99.99	0.9	43568	CP030600.1	ER00658.3	CP030601.1	105	CC5
		Staphylococcus aureus strain ER02094.3 plasmid unnamed2, complete sequence	99.99	0.9	41663	CP030538.1	ER02094.3	CP030537.1	105	CC5
		Staphylococcus aureus strain ER00610.3 plasmid unnamed2, complete sequence	99.99	0.9	43567	CP030435.1	ER00610.3	CP030434.1	105	CC5
		Staphylococcus aureus strain ER01062.3 plasmid unnamed2, complete sequence	99.99	0.9	43567	CP030388.1	ER01062.3	CP030386.1	105	CC5
		Staphylococcus aureus strain ER05682.3 plasmid pER05682.3A.2, complete sequence	99.99	0.9	43567	CP052023.1	ER05682.3	CP052022.1	105	CC5
		Staphylococcus aureus strain ER05686.3 plasmid pER05686.3A.2, complete sequence	99.99	0.9	45471	CP052020.1	ER05686.3	CP052018.1	105	CC5
		Staphylococcus aureus strain ER07191.3 plasmid pER07191.3A.1, complete sequence	99.99	0.9	43591	CP052000.1	ER07191.3	CP052001.1	105	CC5
		Staphylococcus aureus strain ER09654.3 plasmid pER09654.3A.1, complete sequence	99.99	0.9	43567	CP051966.1	ER09654.3	CP051965.1	105	CC5
		Staphylococcus aureus strain ER09706.3 plasmid pER09706.3A.1, complete sequence	99.99	0.9	41675	CP051960.1	ER09706.3	CP051961.1	105	CC5
		Staphylococcus aureus strain PS00099.3 plasmid pPS00099.3A.2, complete sequence	99.99	0.9	46193	CP051892.1	PS00099.3	CP051893.1	105	CC5
		Staphylococcus aureus strain pt203 plasmid pER05502.3A.1, complete sequence	99.99	0.9	45470	CP049538.1	pt203	CP049540.1	105	CC5
		Staphylococcus aureus strain pt207 plasmid pER05526.3A.2, complete sequence	99.99	0.9	46255	CP049531.1	pt207	CP049529.1	105	CC5
		Staphylococcus aureus strain pt212 plasmid pER05682.5A.1, complete sequence	99.99	0.9	43920	CP049521.1	pt212	CP049522.1	105	CC5
		Staphylococcus aureus strain pt213 plasmid pER05686.5A.3, complete sequence	99.99	0.9	43581	CP049520.1	pt213	CP049518.1	105	CC5
		Staphylococcus aureus strain pt219 plasmid pER05786.3A.2, complete sequence	99.99	0.9	43571	CP049506.1	pt219	CP049504.1	105	CC5
		Staphylococcus aureus strain pt221 plasmid pER05866.3A.2, complete sequence	99.99	0.9	43588	CP049502.1	pt221	CP049501.1	105	CC5
		Staphylococcus aureus strain pt236 plasmid pER06037.3A.1, complete sequence	99.99	0.9	46099	CP049471.1	pt236	CP049472.1	105	CC5
		Staphylococcus aureus strain pt268 plasmid pER07103.3A.2, complete sequence	99.99	0.9	43945	CP049419.1	pt268	CP049417.1	105	CC5
		Staphylococcus aureus strain pt271 plasmid pER07227.3A.2, complete sequence	99.99	0.9	43984	CP049414.1	pt271	CP049413.1	105	CC5
		Staphylococcus aureus strain pt285 plasmid pER07970.3C.1, complete sequence	99.99	0.9	44013	CP049392.1	pt285	CP049394.1	NA	NA
		Staphylococcus aureus strain pt301 plasmid pER08829.3B.1, complete sequence	99.99	0.9	41668	CP049370.1	pt301	CP049369.1	5	CC5
		Staphylococcus aureus T34 plasmid pW34A DNA, complete genome	99.99	0.89	42576	LC744564.1	T34		plasmid only
		Staphylococcus aureus plasmid SAP080A, complete sequence	99.99	0.88	43892	GQ900433.1			plasmid only
		Staphylococcus aureus subsp. aureus ST228 plasmid pI5S5 complete sequence, isolate 16125	99.99	0.83	37285	HE579068.1	16125	NZ_CP015447.2	5354	CC8
		Staphylococcus aureus strain ER01457.3 plasmid unnamed1, complete sequence	99.99	0.82	36615	CP030559.1	ER01457.3	CP030561.1	8	CC8
		Staphylococcus aureus strain ER01564.3 plasmid unnamed2, complete sequence	99.99	0.82	42804	CP030522.1	ER01564.3	CP030520.1	5	CC5
		Staphylococcus aureus strain J01 plasmid pJ01-01, complete sequence	99.99	0.82	41710	CP040620.1	J01	NZ_CP040619.1	8	CC8
		Staphylococcus aureus T51 plasmid pW51A DNA, complete sequence	99.99	0.82	45096	LC757832.1	T51	CP002114.3	93	CC93
		Staphylococcus aureus strain pt214 plasmid pER05716.3A.7, complete sequence	99.99	0.82	57630	CP050000.1	pt214	CP049994.1	5	CC5
		Staphylococcus aureus subsp. aureus USA300_FPR3757 plasmid pUSA03, complete sequence	99.99	0.82	37136	CP000258.1	USA300_FPR3757	CP000255.1	8	CC8
		Staphylococcus aureus strain ER02703.3 plasmid unnamed1, complete sequence	99.99	0.82	36619	CP030526.1	ER02703.3	CP030527.1	8	CC8
		Staphylococcus aureus strain pt171 plasmid pER04822.3A.1, complete sequence	99.99	0.81	35816	CP049584.1	pt171	CP049583.1	8	CC8
		Staphylococcus aureus strain UNC_SaCF30 plasmid unnamed, complete sequence	99.99	0.8	30818	CP089158.1	UNC_SaCF30	NZ_CP089157.1	30	CC30
		Staphylococcus aureus plasmid SAP069A, complete sequence	99.98	0.91	42198	GQ900422.1			plasmid only
		Staphylococcus aureus strain ER05797.3 plasmid pER05797.3A.2, complete sequence	99.98	0.9	43571	CP052017.1	ER05797.3	CP052015.1	105	CC5
		Staphylococcus aureus strain ER07131.3 plasmid pER07131.3A.2, complete sequence	99.98	0.9	46192	CP052005.1	ER07131.3	CP052004.1	105	CC5
		Staphylococcus aureus strain ER10738.3 plasmid pER10738.3A.1, complete sequence	99.98	0.9	43963	CP051923.1	ER10738.3	CP051922.1	105	CC5
		Staphylococcus aureus plasmid pMI DNA, complete genome, strain: MI	99.98	0.86	55980	AP017321.1	M1	NZ_AP017320.1	5	CC5
		Staphylococcus aureus strain HL24830 plasmid pHL24830, complete sequence	99.98	0.84	38056	CP082790.1	HL24830	NZ_CP082789.1	72	CC8
		Staphylococcus aureus subsp. aureus RN4220 plasmid pGO400, complete sequence	99.98	0.82	34186	KT780705.1	RN4220(NCTC 8325)	NZ_CP101124.1	8	CC8
		Staphylococcus aureus subsp. aureus RN4220 plasmid pRM27, complete sequence	99.98	0.82	64127	KT780704.1	RN4220(NCTC 8325)	NZ_CP101124.1	8	CC8
		Staphylococcus aureus plasmid pSK41, complete sequence	99.97	0.91	46445	AF051917.1			plasmid only
		Staphylococcus aureus plasmid pLW043, complete sequence	99.97	0.91	57889	AE017171.1			plasmid only
		Staphylococcus pseudintermedius strain HR547/11 plasmid pKM01, complete sequence	99.97	0.82	52602	KT373969.1	other Staphylococcus species
		Staphylococcus aureus plasmid SAP068A, complete sequence	99.96	0.91	50500	GQ900421.1			plasmid only
		Staphylococcus aureus strain UNC_SA44 plasmid p1, complete sequence	99.96	0.91	36305	CP132369.1	UNC_SA44	NZ_CP132368.1	1	CC1
		Staphylococcus aureus strain pt222 plasmid pER05891.3A.1, complete sequence	99.96	0.9	43549	CP049497.1	pt222	CP049499.1	105	CC5
		Staphylococcus aureus strain ER02693.3 plasmid unnamed1, complete sequence	99.96	0.81	32799	CP030606.1	ER02693.3	CP030605.1	5	CC5
		Staphylococcus aureus strain P10 chromosome, complete genome	99.95	1	2970728	CP039157.1	P10	CP039157.1	113	CC8	Integrated into chromosome
		Staphylococcus aureus plasmid pN315G DNA, complete sequence, strain: N315G	99.95	0.91	43128	AP012550.1	N315	NC_002745.2	5	CC5
		Staphylococcus aureus strain C285 plasmid pC285_1, complete sequence	99.95	0.86	29015	CP127666.1	C285	CP127665.1	5	CC5
		Staphylococcus aureus strain NAS_AN_233 plasmid unnamed, complete sequence	99.93	0.86	29018	CP062353.1	NAS_AN_233	NZ_CP062352.1	5	CC5
		Staphylococcus aureus strain ATCC 35150 plasmid unnamed1, complete sequence	99.93	0.82	50280	CP085691.1	ATCC_35150	CP085690.1	239	CC8
		Staphylococcus aureus strain C229 plasmid pC229_1, complete sequence	99.86	0.86	29025	CP127537.1	C229	CP127536.1	30	CC30
		Staphylococcus aureus 59458 plasmid p59458-1 DNA, complete sequence	99.14	0.84	29077	AP024724.1	59458	NZ_AP024723.1	2725	CC1
		Staphylococcus argenteus strain 1801221 plasmid p1_1801121, complete sequence	98.53	0.84	34870	CP083806.1	other Staphylococcus species
		Staphylococcus aureus strain HUNSC491 plasmid pPR9, complete sequence	98.26	0.84	41715	GU237136.1	HUNSC491		plasmid only
		Staphylococcus aureus strain 18813 plasmid p18813-P03, complete sequence	97.84	0.84	30127	CP002145.1	18813		plasmid only
		Staphylococcus aureus strain NAS_AN_102 plasmid unnamed, complete sequence	95.91	0.86	34999	CP062449.1	NAS_AN_102	CP062448.1	1	CC1
		Staphylococcus aureus strain CC239-MRSA-III(var.) isolate Trinidad&Tobago_2020-021_7037M plasmid unnamed2	95.9	0.86	34996	CP127023.1	Trinidad&Tobago_2020-021_7037M	NZ_CP127021.1	239	CC8
		Staphylococcus aureus strain Taliyah plasmid unnamed2	95.89	0.86	29941	CP113021.1	Taliyah	NZ_CP113018.1	239	CC8
		Staphylococcus aureus strain Taliyah plasmid unnamed1	95.85	0.86	34956	CP113023.1	Taliyah	NZ_CP113018.1	239	CC8
		Staphylococcus aureus strain AOUC-09/15 plasmid p0915, complete sequence	95.75	0.86	35004	MH660279.1	AOUC-09/15		plasmid only
		Staphylococcus arlettae strain SN65 plasmid pSN65, complete sequence	95.17	0.99	46169	CP098665.1	other Staphylococcus species
		Staphylococcus saprophyticus strain SN134 plasmid pSN134, complete sequence	95.17	0.99	46169	CP098664.1	other Staphylococcus species
		Mammaliicoccus lentus strain H29 plasmid pH29-46, complete sequence	95.17	0.99	46167	CP059680.1	other species
		Staphylococcus xylosus strain 378 plasmid pSX01, complete sequence	95.11	0.99	39969	KP890694.1	other Staphylococcus species
		Staphylococcus equorum strain SN32 plasmid pSN32, complete sequence	95.11	0.99	47066	CP098666.1	other Staphylococcus species
		Staphylococcus hominis strain 706569/1 plasmid pSh-cfr, complete sequence	95.11	0.86	40182	ON953151.1	other Staphylococcus species
		Staphylococcus capitis strain TZ10 plasmid pTZ10, complete sequence	95.1	0.99	39504	CP098663.1	other Staphylococcus species
		Staphylococcus capitis strain TZ47 plasmid pTZ47, complete sequence	95.1	0.99	39504	CP098657.1	other Staphylococcus species
		Staphylococcus haemolyticus strain TZ361 plasmid pTZ361, complete sequence	95.1	0.99	39503	CP098651.1	other Staphylococcus species
		Staphylococcus capitis strain TZ386 plasmid pTZ386, complete sequence	95.1	0.99	43457	CP098650.1	other Staphylococcus species
		Staphylococcus capitis strain TZ931 plasmid pTZ931, complete sequence	95.1	0.99	39504	CP098646.1	other Staphylococcus species
		Staphylococcus aureus strain 417 plasmid pLRSA417, complete sequence	95.1	0.99	39504	KJ922127.1	417		plasmid only
		Staphylococcus capitis strain XZ03 plasmid pcfr-XZ03, complete sequence	95.1	0.99	39504	CP077712.1	other Staphylococcus species
		Staphylococcus capitis strain XWZ plasmid pXWZ, complete sequence	95.1	0.99	39503	MT096435.1	other Staphylococcus species
		Staphylococcus capitis strain TZ44 plasmid pTZ44, complete sequence	95.1	0.94	37622	CP098658.1	other Staphylococcus species
		Staphylococcus epidermidis strain SP1 plasmid pSP01, complete sequence	95.08	0.94	76991	KR230047.1	other Staphylococcus species
Query	Query length (bp)	Homologous plasmids	Per. Identity	Query Cover	Subject length (bp)	Subject accession no.	Strain name	Chromosome accession no.	STa	CCb	Note
pTDC04A	35675	Staphylococcus aureus strain C325 plasmid pC325_1, complete sequence	99.93	1	35675	CP127661.1	C325	CP127660.1	582	CC15
		Staphylococcus aureus T6 plasmid pW6A DNA, complete sequence	99.9	1	35688	LC597395.1	T6		plasmid only
		Staphylococcus aureus JICS127 plasmid JICSp1 DNA, complete sequence	99.76	1	40253	AP025694.1	JICS127	NZ_AP025693.1	8	CC8
		Staphylococcus aureus strain BSN9R plasmid pSaBSN9S, complete sequence	98.29	0.99	35655	CP042349.1	BSN9R	NZ_CP042348.1	8	CC8
		Staphylococcus aureus strain BSN9S plasmid pSaBSN9, complete sequence	98.29	0.99	35655	CP042347.1	BSN9S	NZ_CP042346.1	8	CC8
		Staphylococcus aureus strain Taliyah plasmid unnamed4	98.29	0.99	35675	CP113019.1	Taliyah	NZ_CP113018.1	239	CC8
		Staphylococcus aureus strain ER04013.3 plasmid unnamed1, complete sequence	98.28	0.99	35675	CP030458.1	ER04013.3	CP030459.1	8	CC8
		Staphylococcus aureus strain ER01892.3 plasmid unnamed1, complete sequence	98.27	0.99	35675	CP030569.1	ER01892.3	CP030570.1	5	CC5
		Staphylococcus aureus strain ER08597.3 plasmid pER08597.3A.1, complete sequence	98.17	0.99	35665	CP051992.1	ER08597.3	CP051991.1	8	CC8
		Staphylococcus aureus 59731 plasmid p59731-1 DNA, complete sequence	99.95	0.99	40197	AP024739.1	59731	NZ_AP024738.1	1	CC1
		Staphylococcus aureus strain pt215 plasmid pER05718.3A.2, complete sequence	99.14	0.99	35680	CP049514.1	pt215	CP049515.1	5	CC5
		Staphylococcus aureus strain HOU1444-VR plasmid pVR-MSSA_01, complete sequence	97.51	0.99	55713	CP012594.1	HOU1444-VR	CP012593.1	5	CC5
		Staphylococcus aureus strain ER11789.3 plasmid pER11789.3A.2, complete sequence	97.43	0.99	35672	CP051896.1	ER11789.3	CP051895.1	5	CC5
		Staphylococcus aureus strain ER09761.3 plasmid pER09761.3A.1, complete sequence	99.82	0.98	35279	CP051959.1	ER09761.3	CP051958.1	8	CC8
		Staphylococcus aureus strain ER09971.3 plasmid pER09971.3A.1, complete sequence	99.92	0.98	35307	CP051950.1	ER09971.3	CP051949.1	5	CC5
		Staphylococcus aureus strain ER01532.3 plasmid unnamed1, complete sequence	99.92	0.98	35308	CP030696.1	ER01532.3	CP030695.1	8	CC8
		Staphylococcus aureus strain pt192 plasmid pER05238.3A.2, complete sequence	99.91	0.98	35307	CP049553.1	pt192	CP049551.1	5	CC5
		Staphylococcus aureus strain pt281 plasmid pER07747.3A.1, complete sequence	99.88	0.98	35312	CP049396.1	pt281	CP049397.1	8	CC8
		Staphylococcus aureus strain pt205 plasmid pER05509.3A.1, complete sequence	99.89	0.98	35421	CP049532.1	pt205	CP049534.1	8	CC8
		Staphylococcus aureus plasmid pJP080 DNA, complete sequence, strain: JP080	98.98	0.97	37965	AP017923.1	JP080	NZ_AP017922.1	6272	NA
		Staphylococcus aureus plasmid pWBG745, complete sequence	97.68	0.97	38204	GQ900389.1			plasmid only
		Staphylococcus aureus strain 0610-H-2A plasmid p0610H2A1, complete sequence	97.67	0.97	37964	CP099500.1	0610-H-2A	NZ_CP099499.1	398	NA
		Staphylococcus aureus strain ER01174.3 plasmid unnamed1, complete sequence	97.74	0.96	37661	CP030710.1	ER01174.3	CP030712.1	496	CC5
		Staphylococcus aureus T30 plasmid pW30A DNA, complete sequence	99.6	0.95	41897	LC757492.1	T30		plasmid only
		Staphylococcus aureus strain A960649 plasmid pBU108a, complete sequence	98.59	0.95	34936	KF831355.1	A960649		plasmid only
		Staphylococcus aureus strain NAS_AN_036 plasmid pSaBSN9S, complete sequence	97.7	0.95	37087	CP062391.1	NAS_AN_036	NZ_CP062390.1	188	CC1
		Staphylococcus argenteus 58113 plasmid p1 DNA, complete genome	97.68	0.95	37338	AP018563.1	other Staphylococcus species
		Staphylococcus aureus strain ER00484.3 plasmid unnamed1, complete sequence	96.92	0.95	37065	CP030603.1	ER00484.3	CP030604.1	5	CC5
		Staphylococcus aureus strain WBG4880 plasmid pWBG637, complete sequence	99.27	0.94	40064	MH587575.1	WBG4880		plasmid only
		Staphylococcus aureus strain WBG1024 plasmid pWBG637, complete sequence	99.27	0.94	38025	KX086582.1	WBG1024		plasmid only
		Staphylococcus aureus strain pt254 plasmid pER06618.3A.1, complete sequence	97.47	0.94	38411	CP049438.1	pt254	CP049437.1	8	CC8
		Staphylococcus aureus strain WBG8381 plasmid pWBG749, complete sequence	98.01	0.93	38087	CP071047.1	WBG8381	CP071046.1	5	CC5
		Staphylococcus aureus strain JS395 plasmid unnamed, complete sequence	99.68	0.93	42747	CP012757.1	JS395	NZ_CP012756.1	1093	NA
		Staphylococcus aureus plasmid pWBG749, complete sequence	98.57	0.93	38087	GQ900391.1			plasmid only
		Staphylococcus aureus plasmid pWBG748, partial sequence	97.64	0.92	44964	GQ915265.1			plasmid only
		Staphylococcus aureus strain UP_1435 plasmid unnamed1, complete sequence	98.14	0.9	34909	CP047857.1	UP_1435	NZ_CP047856.1	225	CC5
		Staphylococcus aureus strain WBG10514 plasmid pWBG731, complete sequence	97.63	0.9	72158	MH587574.1	WBG10514		plasmid only
		Staphylococcus aureus strain WA121-2021_16354 plasmid p2021-16354-1, complete sequence	98.22	0.87	33507	CP093936.1	WA121-2021_16354	NZ_CP093935.1	5	CC5
		Staphylococcus aureus strain pt186 plasmid pER05117.3A.1, complete sequence	99.77	0.87	34604	CP050005.1	pt186	CP050004.1	8	CC8
Query	Query length (bp)	Homologous plasmids	Per. Identity	Query Cover	Subject length (bp)	Subject accession no.	Strain name	Chromosome accession no.	STa	CCb	Note
pTDC05	20578	Staphylococcus aureus KUH180129 plasmid p01KUH180129 DNA, complete genome	100	0.99	20547	AP020323.1	KUH180129	NZ_AP020322.1	6313	CC5
		Staphylococcus aureus subsp. aureus N315 plasmid pN315 DNA, complete sequence	100	0.83	24653	AP003139.1	N315	NC_002745.2	5	CC5
		Staphylococcus aureus strain 834 plasmid p834, complete sequence	100	0.83	24653	AP024171.1	834	NZ_AP024170.1	5	CC5
		Staphylococcus aureus 2007-13 plasmid pSA13 DNA, complete sequence	99.99	0.99	20501	AP024512.1	2007-13	NZ_AP024511.1	5	CC5
		Staphylococcus aureus strain SASWT1215 plasmid unnamed2, complete sequence	99.99	0.83	24652	CP109935.1	SASWT1215	NZ_CP109933.1	5	CC5
		Staphylococcus aureus strain NCCP14562 plasmid pNCCP14562, complete sequence	99.99	0.83	24657	CP013956.1	NCCP14562	NZ_CP013955.1	5	CC5
		Staphylococcus aureus strain SR153 plasmid pSR03, complete sequence	99.99	0.83	24637	CP048646.1	SR153	NZ_CP048643.1	5	CC5
		Staphylococcus aureus strain aureus plasmid pFORC_090.1, complete sequence	99.98	0.83	24651	CP029199.1	FORC_090	NZ_CP029198.1	5	CC5
		Staphylococcus aureus isolate R10-SA1 plasmid pR1041-SA-26k, complete sequence	99.95	0.83	26571	OR095744.1	R10-SA1		plasmid only
		Staphylococcus aureus strain NAS_AN_085 plasmid pSR03, complete sequence	99.95	0.83	24655	CP062453.1	NAS_AN_085	CP062452.1	188	CC1
		Staphylococcus aureus strain N17CSA11 plasmid unnamed1, complete sequence	99.94	0.83	24664	CP107529.1	N17CSA11	NZ_CP107527.1	5	CC5
		Staphylococcus aureus strain 18082 chromosome, complete genome	99.94	0.83	2747028	CP041633.1	18082	CP041633.1	398	NA	Integrated into chromosome
		Staphylococcus aureus strain C351 plasmid pC351_1, complete sequence	99.94	0.83	24652	CP127706.1	C351	CP127705.1	45	CC45
		Staphylococcus aureus IMCJ1379 plasmid pSA1379 DNA, complete sequence	99.93	1	22787	AB255366.1	IMCJ1379		plasmid only
		Staphylococcus aureus strain C43 plasmid pC43_1, complete sequence	99.92	0.83	24654	CP127782.1	C43	CP127781.1	5	CC5
		Staphylococcus aureus strain C322 plasmid pC322_3, complete sequence	99.91	0.83	24607	CP127604.1	C322	CP127601.1	45	CC45
		Staphylococcus aureus strain JL28 plasmid pJL28, complete sequence	99.9	0.83	24654	CP099496.1	JL28	NZ_CP099495.1	398	NA
		Staphylococcus aureus strain NAS_AN_036 plasmid pFORC_090.1, complete sequence	99.9	0.83	24655	CP062392.1	NAS_AN_036	NZ_CP062390.1	188	CC1
		Staphylococcus aureus strain CFSAN082783 plasmid pMRSA_24, complete sequence	99.89	0.84	59051	CP031887.1	CFSAN082783	NZ_CP031886.1	45	CC45
		Staphylococcus aureus strain SA73_2 plasmid unnamed1, complete sequence	99.89	0.83	24654	CP134802.1	SA73_2	NZ_CP134801.1	188	CC1
		Staphylococcus aureus strain JL42 plasmid pJL42, complete sequence	99.89	0.83	24655	CP099503.1	JL42	NZ_CP099502.1	398	NA
		Staphylococcus aureus strain UP_1313 chromosome, complete genome	99.89	0.83	2734199	CP047783.1	UP_1313	CP047783.1	59	NA	Integrated into chromosome
		Staphylococcus aureus plasmid pNTUH_5066148 NTUH_5066148 DNA, complete sequence	99.88	0.83	39235	LC377540.1	NTUH_5066148		plasmid only
		Staphylococcus aureus strain SA36-SX plasmid unnamed1, complete sequence	99.88	0.83	53138	CP130504.1	SA36-SX	NZ_CP130503.1	59	NA	Fused to another plasmid
		Staphylococcus aureus strain VMRSA-WC123 plasmid unnamed, complete sequence	99.87	0.83	24653	CP092539.1	VMRSA-WC123	NZ_CP092538.1	5	CC5
		Staphylococcus aureus strain VMRSA-WC121 plasmid unnamed, complete sequence	99.87	0.83	24653	CP092541.1	VMRSA-WC121	NZ_CP092540.1	5	CC5
		Staphylococcus aureus strain VRMSSA-WC113 plasmid unnamed, complete sequence	99.87	0.83	24653	CP092543.1	VRMSSA-WC113	NZ_CP092542.1	5	CC5
		Staphylococcus aureus strain VRMSSA-WC111 plasmid unnamed, complete sequence	99.87	0.83	24653	CP092582.1	VRMSSA-WC111	NZ_CP092581.1	5	CC5
		Staphylococcus aureus strain VMRSA-WC102 plasmid unnamed2, complete sequence	99.87	0.83	24653	CP092546.1	VMRSA-WC102	NZ_CP092544.1	5	CC5
		Staphylococcus aureus strain VMRSA-WC083 plasmid unnamed2, complete sequence	99.87	0.83	24653	CP092549.1	VMRSA-WC083	NZ_CP092547.1	5	CC5
		Staphylococcus aureus strain VMRSA-WC082 plasmid unnamed, complete sequence	99.87	0.83	24653	CP092551.1	VMRSA-WC082	NZ_CP092550.1	5	CC5
		Staphylococcus aureus strain VMRSA-WC081 plasmid unnamed, complete sequence	99.87	0.83	24653	CP092553.1	VMRSA-WC081	NZ_CP092552.1	5	CC5
		Staphylococcus aureus strain VMRSA-WC071 plasmid unnamed, complete sequence	99.87	0.83	24653	CP092555.1	VMRSA-WC071	NZ_CP092554.1	5	CC5
		Staphylococcus aureus strain VMRSA-WC062 plasmid unnamed, complete sequence	99.87	0.83	24653	CP092557.1	VMRSA-WC062	NZ_CP092556.1	5	CC5
		Staphylococcus aureus strain VMRSA-WC052 plasmid unnamed2, complete sequence	99.87	0.83	24653	CP092560.1	VMRSA-WC052	NZ_CP092558.1	5	CC5
		Staphylococcus aureus strain MRSA-WC101 plasmid unnamed, complete sequence	99.87	0.83	24653	CP092562.1	MRSA-WC101	NZ_CP092561.1	5	CC5
		Staphylococcus aureus strain MRSA-WC090 plasmid unnamed, complete sequence	99.87	0.83	24653	CP092564.1	MRSA-WC090	NZ_CP092563.1	5	CC5
		Staphylococcus aureus strain MRSA-WC061 plasmid unnamed, complete sequence	99.87	0.83	24653	CP092566.1	MRSA-WC061	NZ_CP092565.1	5	CC5
		Staphylococcus aureus strain MRSA-WC000 plasmid unnamed, complete sequence	99.87	0.83	24652	CP092568.1	MRSA-WC000	NZ_CP092567.1	5	CC5
		Staphylococcus aureus strain SR231 plasmid pSR231, complete sequence	99.87	0.83	39227	CP047923.1	SR231	NZ_CP047922.1	965	CC5
		Staphylococcus aureus plasmid pWBG752, complete sequence	99.87	0.83	24654	GQ900394.1			plasmid only
		Staphylococcus aureus strain ATR-20003 plasmid unnamed1, complete sequence	99.87	0.83	24653	CP091413.1	ATR-20003	NZ_CP091412.1	45	CC45
		Staphylococcus aureus strain pt273 plasmid pER07317.3A.1, complete sequence	99.87	0.83	24651	CP049408.1	pt273	CP049409.1	5	CC5
		Staphylococcus aureus CA-347 plasmid, complete sequence	99.85	0.83	24653	CP006045.1	CA-347	CP006044.1	45	CC45
		Staphylococcus aureus strain pt191 plasmid pER05215.3A.1, complete sequence	99.79	0.83	24661	CP049555.1	pt191	CP049554.1	8	CC8
		Staphylococcus aureus strain pt194 plasmid pER05295.3A.1, complete sequence	99.79	0.83	24661	CP049546.1	pt194	CP049547.1	8	CC8
		Staphylococcus aureus strain ER04013.3 plasmid unnamed3, complete sequence	99.77	0.83	24661	CP030461.1	ER04013.3	CP030459.1	8	CC8
Query	Query length (bp)	Homologous plasmids	Per. Identity	Query Cover	Subject length (bp)	Subject accession no.	Strain name	Chromosome accession no.	STa	CCb	Note
pTDC06	2473	Staphylococcus aureus strain BPH2900 genome assembly, plasmid: 2	100	1	2473	LR130514.1	BPH2900	NZ_LR130513.1	22	CC22
		Staphylococcus aureus strain C272 plasmid pC272_1, complete sequence	100	1	2473	CP127531.1	C272	CP127530.1	22	CC22
		Staphylococcus aureus strain C222 plasmid pC222_1, complete sequence	100	1	2473	CP127756.1	C222	CP127755.1	22	CC22
		Staphylococcus aureus strain SauR3 plasmid pSauR3-3, complete sequence	100	1	2473	CP098730.1	SauR3	NZ_CP098727.1	573	CC1
		Staphylococcus aureus strain C868 plasmid pC868_1, complete sequence	100	1	2473	CP127589.1	C868	CP127588.1	22	CC22
		Staphylococcus aureus strain C347 plasmid pC347_1, complete sequence	100	1	2473	CP127529.1	C347	CP127528.1	22	CC22
		Staphylococcus aureus strain C24 plasmid pC24_1, complete sequence	100	1	2473	CP127732.1	C24	CP127731.1	22	CC22
		Staphylococcus aureus subsp. aureus strain SR100 plasmid pSR100, complete sequence	100	1	2473	MN251855.1	SR100		plasmid only
		Staphylococcus aureus plasmid pWKT1 DNA, complete sequence	100	1	2473	LC086373.1			plasmid only
		Staphylococcus aureus strain C308 plasmid pC308_1, complete sequence	100	1	2473	CP115888.1	C308	NZ_CP115887.1	22	CC22
		Staphylococcus aureus strain 19321 plasmid p19321-P01, complete sequence	100	1	2473	CP002148.1	19321		plasmid only
		Staphylococcus aureus strain C344 plasmid pC344_1, complete sequence	100	1	2473	CP127535.1	C344	CP127534.1	22	CC22
		Staphylococcus aureus strain C247 plasmid pC247_1, complete sequence	100	1	2473	CP127533.1	C247	CP127532.1	22	CC22
		Staphylococcus hominis strain Sho-115Lar plasmid pSho-115Lar, complete sequence	100	1	2473	MH423313.1	other Staphylococcus species
		Staphylococcus aureus strain UP_1278 plasmid unnamed3, complete sequence	100	1	2473	CP047825.1	UP_1278	NZ_CP047822.1	20	NA
		Staphylococcus cohnii strain FDAARGOS_334 plasmid unnamed5, complete sequence	100	1	2473	CP027424.1	other Staphylococcus species
		Staphylococcus aureus strain RJ1267 plasmid unnamed, complete sequence	100	1	2473	CP047322.1	RJ1267	NZ_CP047321.1	630	CC8
		Staphylococcus epidermidis strain TMDU-137 plasmid p5, complete sequence	100	1	2473	CP093178.1	other Staphylococcus species
		Staphylococcus epidermidis strain C034 plasmid pC034MK4, complete sequence	100	1	3803	CP097518.1	other Staphylococcus species
		Staphylococcus epidermidis strain C066 plasmid pC066MK4, complete sequence	100	1	3804	CP097523.1	other Staphylococcus species
		Staphylococcus hominis strain FDAARGOS_661 plasmid unnamed5, complete sequence	100	1	2473	CP054554.1	other Staphylococcus species
		Staphylococcus aureus strain AR_0472 plasmid unnamed1, complete sequence	100	1	2473	CP029648.1	AR_0472	NZ_CP029649.1	72	CC8
		Staphylococcus lugdunensis strain RMLUG3 plasmid pRMLUG3_2, complete sequence	100	1	2415	CP084439.1	other Staphylococcus species
		Staphylococcus epidermidis strain CKFA-393 plasmid pCKFA393-3, complete sequence	100	0.99	2473	CP129368.1	other Staphylococcus species
		Staphylococcus aureus strain HL25274 plasmid pHL25274_2, complete sequence	100	0.99	2465	CP083261.1	HL25274	NZ_CP083259.1	45	CC45
		Staphylococcus aureus strain JY30 plasmid pKH20, complete sequence	100	0.97	2412	EU350090.1	JY30		plasmid only
		Staphylococcus aureus subsp. aureus SCCmec staphylococcal cassette region, isolate CMFT120	100	0.83	66542	HF569094.1					Integrated into SCCmec
		Staphylococcus aureus plasmid SAP076B replication and maintenance protein (SAP076B_001) gene, complete cds	100	0.8	1979	GQ900511.1			plasmid only
		Plasmid pE5 (from Staphylococcus aureus, strain RN451) repL protein and ermC protein, complete cds	99.95	1	2473	M17990.1	RN451		plasmid only
		Staphylococcus aureus strain MR254 plasmid pMR254-2, complete sequence	99.93	1	2473	CP083730.1	MR254	NZ_CP083728.1	8	CC8
		Staphylococcus aureus subsp. aureus CN1 plasmid, complete sequence	99.92	1	2472	CP003981.1	CN1	CP003979.1	72	CC8
		Staphylococcus hyicus strain 7313178-1 plasmid p7313178-1, complete sequence	99.92	0.97	2407	JF968543.1	other Staphylococcus species
		Staphylococcus epidermidis strain FDAARGOS_529 plasmid unnamed2, complete sequence	99.92	0.95	2366	CP033783.1	other Staphylococcus species
		Staphylococcus epidermidis isolate BPH0662 genome assembly, plasmid: 1	99.92	0.95	2366	LT614820.1	other Staphylococcus species
		Staphylococcus epidermidis strain AR4072 plasmid p-unnamed1, complete sequence	99.92	0.95	2366	CP133665.1	other Staphylococcus species
		Staphylococcus epidermidis isolate BPH0662 genome assembly, plasmid: 3	99.92	0.95	2366	LT571451.1	other Staphylococcus species
		Staphylococcus aureus strain GENOMIC22-002 plasmid pCFSAN126947_01, complete sequence	99.92	0.95	2391	CP119114.1	GENOMIC22-002	NZ_CP119113.1	398	NA
		Staphylococcus epidermidis strain HD46-1 plasmid pHD46-1_2, complete sequence	99.92	0.95	2366	CP052961.1	other Staphylococcus species
		Staphylococcus epidermidis strain HD47-1 plasmid pHD47-1_3, complete sequence	99.92	0.94	2312	CP052958.1	other Staphylococcus species
		Cloning vector p94FLP_asRepL, complete sequence	99.92	0.82	8046	JX644443.1			plasmid only
		Reporter vector pGUSA, complete sequence	99.92	0.82	6709	AY292368.1			plasmid only
		Staphylococcus aureus strain Sau-2716Lar plasmid pSau-2716Lar, complete sequence	99.91	1	3267	MH423311.1	Sau-2716Lar	NZ_QXEL01000001-62	1	CC1
		Staphylococcus aureus strain UP_996 plasmid unnamed2, complete sequence	99.86	1	2476	CP047832.1	UP_996	NZ_CP047830.1	8	CC8
		Staphylococcus aureus strain YCH11 replication and maintenance protein (repL) and 23S rRNA (adenine(2058)-N(6))-methyltransferase Erm(C) (erm(C)) genes, complete cds	99.85	0.81	2026	MW453519.1			plasmid only
		Staphylococcus aureus strain USA300-SUR11 plasmid pUSA05-1-SUR11, complete sequence	99.84	1	2473	CP014405.1	USA300-SUR11	NZ_CP014402.1	8	CC8
		Staphylococcus aureus strain USA300-SUR10 plasmid pUSA05-1-SUR10, complete sequence	99.84	1	2473	CP014400.1	USA300-SUR10	NZ_CP014397.1	8	CC8
		Staphylococcus aureus strain USA300-SUR9 plasmid pUSA05-1-SUR9, complete sequence	99.84	1	2473	CP014395.1	USA300-SUR9	NZ_CP014392.1	8	CC8
		Staphylococcus aureus strain USA300-SUR8 plasmid pUSA05-1-SUR8	99.84	1	2473	CP014390.1	USA300-SUR8	NZ_CP014387.1	8	CC8
		Staphylococcus aureus strain USA300-SUR4 plasmid pUSA05-1-SUR4, complete sequence	99.84	1	2473	CP014374.1	USA300-SUR4	NZ_CP014371.1	8	CC8
		Staphylococcus aureus strain USA300-SUR5 plasmid pUSA05-1-SUR5, complete sequence	99.84	1	2473	CP014379.1	USA300-SUR5	NZ_CP014376.1	8	CC8
		Staphylococcus epidermidis strain C101 plasmid pC101MK6, complete sequence	99.84	1	2473	CP094878.1	other Staphylococcus species
		Staphylococcus aureus strain USA300-SUR24 plasmid pUSA05-1-SUR24, complete sequence	99.84	1	2415	CP014446.1	USA300-SUR24	NZ_CP014444.1	8	CC8
		Staphylococcus aureus strain USA300-SUR15 plasmid pUSA05-1-SUR15, complete sequence	99.84	1	2415	CP014417.1	USA300-SUR15	NZ_CP014415.1	8	CC8
		Staphylococcus aureus strain 110900 plasmid unnamed, complete sequence	99.82	1	2473	CP058616.1	110900	NZ_CP058615.1	630	CC8
		Staphylococcus aureus strain 128254 plasmid unnamed, complete sequence	99.81	1	2473	CP058614.1	128254	NZ_CP058613.1	630	CC8
		Staphylococcus aureus strain UP_1484 plasmid unnamed, complete sequence	99.81	1	2473	CP047816.1	UP_1484	NZ_CP047815.1	582	CC15
		Staphylococcus aureus strain A960649 plasmid pBU108c, complete sequence	99.8	1	2472	KF831357.1	A960649		plasmid only
		Staphylococcus haemolyticus strain SH9361 plasmid pSH9361-1, complete sequence	99.79	1	2473	CP123984.1	other Staphylococcus species
		Staphylococcus epidermidis strain FDAARGOS_1083 plasmid unnamed2, complete sequence	99.78	1	2473	CP068138.1	other Staphylococcus species
		Staphylococcus aureus strain WBG8287 plasmid pWBG751, complete sequence	99.76	1	2473	CP070988.1	WBG8287	NZ_CP070986.1	1	CC1
		Staphylococcus aureus subsp. aureus strain GR2 plasmid pGR2B, complete sequence	99.76	1	2473	CP010404.1	GR2	NZ_CP010402.1	80	NA
		Staphylococcus haemolyticus strain PK-01 chromosome, complete genome	99.76	1	2615683	CP035541.1	other Staphylococcus species				Integrated into chromosome
		Staphylococcus aureus plasmid pWBG751, complete sequence	99.75	1	2473	GQ900393.1			plasmid only
		Staphylococcus aureus strain 515798 plasmid p515718b, complete sequence	99.72	1	2473	CP045476.1	515798	CP045474.1	1	CC1
		Staphylococcus aureus strain SR434 plasmid pSR02, complete genome	99.72	1	2473	CP019565.1	SR434	NZ_CP019563.1	88	NA
		Staphylococcus epidermidis strain SESURV_p2_0614 chromosome	99.72	0.89	2523089	CP043788.1	other Staphylococcus species				Integrated into chromosome
		Staphylococcus aureus subsp. aureus strain SR265 plasmid pSR265, complete sequence	99.69	0.97	2413	MN251859.1	SR265		plasmid only
		Staphylococcus aureus subsp. aureus strain SR241 plasmid pSR241, complete sequence	99.68	0.97	2402	MN251858.1	SR241		plasmid only
		Staphylococcus aureus subsp. aureus strain SR132 plasmid pSR132, complete sequence	99.68	0.97	2402	MN251856.1	SR132		plasmid only
		Staphylococcus aureus strain E14 plasmid pDLK1, complete sequence	99.68	0.97	2402	GU562624.1	E14		plasmid only
		Staphylococcus aureus strain UP_1433 plasmid unnamed2, complete sequence	99.66	1	2477	CP047819.1	UP_1433	NZ_CP047817.1	6300	NA
		Staphylococcus aureus rep, ermC genes for rep protein, macrolide-lincosamide-streptogramin B resistance protein, complete cds, strain: OC160	99.62	1	2476	AB982226.1	OC16		plasmid only
		Staphylococcus pSTE2 plasmid	99.61	1	6913	AJ888003.1	other species
		Staphylococcus aureus strain CMRSA plasmid pWBG738, complete sequence	99.6	1	2473	DQ088624.1	CMRSA	NZ_CP027788.1	239	CC8
		Staphylococcus aureus strain 18082 chromosome, complete genome	99.59	1	2747028	CP041633.1	18082	CP041633.1	398	NA	Integrated into chromosome
		Staphylococcus aureus strain SR42 plasmid pSR42, complete sequence	99.52	1	2462	MN216340.1	SR42		plasmid only
		Staphylococcus aureus strain NAS_OP_133 plasmid unnamed3, complete sequence	99.52	1	2473	CP062317.1	NAS_OP_133	NZ_CP062314.1	8	CC8
		Staphylococcus aureus strain T48 plasmid pT48, complete sequence	99.48	1	2475	M19652.1	T48	CP002114.3	93	CC93
		Staphylococcus aureus strain ER02703.3 plasmid unnamed1, complete sequence	99.43	0.93	36619	CP030526.1	ER02703.3	CP030527.1	8	CC8	Integrated into another plasmid
		Staphylococcus aureus strain SA0907 plasmid pSA0907-2, complete sequence	99.36	1	2461	CP121206.1	SA0907	NZ_CP121204.1	45	CC45
		Staphylococcus aureus strain ER09971.3 plasmid pER09971.3A.2, complete sequence	99.33	1	47049	CP051951.1	ER09971.3	CP051949.1	5	CC5	Integrated into another plasmid
		Staphylococcus aureus strain ER03913.3 plasmid unnamed5, complete sequence	99.33	1	2467	CP030487.1	ER03913.3	CP030484.1	8	CC8
		Staphylococcus chromogenes plasmid pPV141 erythromycin resistance plasmid, rRNA N-6-methyltransferase (ermM) and plasmid replication protein genes, complete cds	99.28	1	2410	U82607.1	other Staphylococcus species
		Staphylococcus haemolyticus strain CJFE-402M plasmid pCJFE402-2, complete sequence	99.28	0.93	2314	CP129371.1	other Staphylococcus species
		Staphylococcus epidermidis strain none genome assembly, plasmid: 2	99.27	1	39876	LR735438.1	other Staphylococcus species				Integrated into another plasmid
		Staphylococcus aureus strain pt259 chromosome, complete genome	99.27	1	2941482	CP049429.1	pt259	CP049429.1	5	CC5	Integrated into chromosome
		Staphylococcus epidermidis strain C100 plasmid pC100MK6, complete sequence	99.23	1	2458	CP094871.1	other Staphylococcus species
		Staphylococcus aureus strain N12HSA28 plasmid unnamed1, complete sequence	99.17	1	2483	CP091524.1	N12HSA28	NZ_CP091523.1	1	CC1
		Staphylococcus aureus strain ER10115.3 plasmid pER10115.3A.1, complete sequence	99.09	1	38970	CP051946.1	ER10115.3	CP051945.1	5	CC5	Integrated into another plasmid
		Staphylococcus lugdunensis strain RMLUG6 plasmid pRMLUG6_2, complete sequence	99.08	1	2457	CP084446.1	other Staphylococcus species
		Staphylococcus lugdunensis strain RMLUG1 plasmid pRMLUG1_3, complete sequence	98.98	1	2457	CP084483.1	other Staphylococcus species
		Staphylococcus aureus strain SVH7513 plasmid pSVH7513b, complete sequence	98.96	1	2495	CP029165.1	SVH7513	NZ_CP029166.1	612	CC8
		Staphylococcus aureus plasmid pSWS371, isolate MRSA37, complete sequence	98.73	1	2458	HG380317.1	MRSA37	WAZA01000001-34	840	CC5
		Staphylococcus sp. NRL 22/194 plasmid p22194_2	98.63	1	2472	CP116599.1	other Staphylococcus species
Query	Query length (bp)	Homologous plasmids	Per. Identity	Query Cover	Subject length (bp)	Subject accession no.	Strain name	Chromosome accession no.	STa	CCb	Note
pTDC07A	4439	Staphylococcus epidermidis strain CDC120 plasmid pSTA492, complete sequence	100	1	36008	CP034113.1	other Staphylococcus species				Integrated into another plasmid
		Staphylococcus aureus plasmid SAP085A, complete sequence	100	1	4439	GQ900437.1	SAP085A		plasmid only
		Staphylococcus saprophyticus strain SZ.YL11 plasmid pSZ.YL11, complete sequence	100	1	4439	CP132560.1	other Staphylococcus species
		Staphylococcus aureus strain IVB6249 plasmid unnamed3, complete sequence	99.98	1	4443	CP094749.1	IVB6249	NZ_CP094747.1	30	CC30
		Staphylococcus saprophyticus strain UTI-056 plasmid pUTI-056-3, complete sequence	99.98	1	4439	CP054447.1	other Staphylococcus species
		Staphylococcus epidermidis strain SE95 plasmid p_3_95, complete sequence	99.98	1	4536	CP024440.1	other Staphylococcus species
		Staphylococcus epidermidis strain IVB6210 plasmid unnamed, complete sequence	99.97	1	4439	CP094730.1	other Staphylococcus species
		Staphylococcus pseudintermedius strain 081661 plasmid unnamed2, complete sequence	99.97	1	4439	CP016075.1	other Staphylococcus species
		Staphylococcus epidermidis strain SE459 plasmid pSE459_T, complete sequence	99.97	0.99	18761	MW364985.1	other Staphylococcus species				Integrated into another plasmid
		Staphylococcus aureus subsp. aureus strain GR2 plasmid pGR2A, complete sequence	99.97	0.92	28895	CP010403.1	GR2	NZ_CP010402.1	80	NA	Integrated into another plasmid
		Staphylococcus aureus strain ER04164.3 chromosome, complete genome	99.97	0.86	2837559	CP030542.1	ER04164.3	CP030542.1	5	CC5	Integrated into chromosome
		Staphylococcus aureus strain ER01776.3 chromosome, complete genome	99.97	0.86	2832443	CP030529.1	ER01776.3	CP030529.1	88	NA	Integrated into chromosome
		Staphylococcus aureus strain ER04261.3 chromosome, complete genome	99.97	0.86	2827672	CP030464.1	ER04261.3	CP030464.1	5	CC5	Integrated into chromosome
		Staphylococcus aureus strain ER03321.3 chromosome, complete genome	99.97	0.86	2852173	CP030702.1	ER03321.3	CP030702.1	5	CC5	Integrated into chromosome
		Staphylococcus aureus strain UNC_SaCF13 chromosome, complete genome	99.97	0.86	2780115	CP089161.1	UNC_SaCF13	NZ_CP089161.1	5	CC5	Integrated into chromosome
		Staphylococcus aureus strain ER09001.3 chromosome, complete genome	99.97	0.86	2826005	CP051990.1	ER09001.3	CP051990.1	1472	CC30	Integrated into chromosome
		Staphylococcus aureus strain ER10823.3 chromosome, complete genome	99.97	0.86	2865914	CP051919.1	ER10823.3	CP051919.1	72	CC8	Integrated into chromosome
		Staphylococcus aureus strain ER11011.3 chromosome, complete genome	99.97	0.86	2860401	CP051915.1	ER11011.3	CP051915.1	72	CC8	Integrated into chromosome
		Staphylococcus aureus strain pt290 chromosome, complete genome	99.97	0.86	2854231	CP049384.1	pt290	CP049384.1	72	CC8	Integrated into chromosome
		Staphylococcus aureus strain NRS384-rpoB-H481N-SCV plasmid pNRS384_1, complete sequence	99.95	1	4439	CP043390.1	NRS384-rpoB-H481N-SCV	NZ_CP043389.1	8	CC8
		Staphylococcus aureus strain NRS384-rpoB-H481N-NCV plasmid pNRS384_1, complete sequence	99.95	1	4439	CP043393.1	NRS384-rpoB-H481N-NCV	NZ_CP043392.1	8	CC8
		Staphylococcus aureus strain NRS384 plasmid pNRS384_1, complete sequence	99.95	1	4439	CP043387.1	NRS384	NZ_CP043386.1	8	CC8
		Staphylococcus aureus strain ATCC 14458 plasmid pATCC14458_2, complete sequence	99.95	1	4439	CP117243.1	ATCC14458	NZ_CP117242.1	250	CC8
		Staphylococcus simulans strain IVB6241 plasmid unnamed1, complete sequence	99.95	1	9093	CP094699.1	other Staphylococcus species
		Staphylococcus warneri strain 16A plasmid unnamed2	99.95	1	76558	CP031268.1	other Staphylococcus species				Integrated into another plasmid
		Staphylococcus aureus plasmid SAP094A, complete sequence	99.95	1	4439	GQ900443.1	SAP094A		plasmid only
		Staphylococcus aureus strain Guangzhou-SAU071 plasmid pSAU071, complete sequence	99.95	1	25960	CP053184.1	Guangzhou-SAU071	NZ_CP053183.1	59	NA	Integrated into another plasmid
		Staphylococcus aureus strain ZY05 plasmid pZY05, complete sequence	99.95	1	25960	CP045473.1	ZY05	NZ_CP045472.1	338	NA	Integrated into another plasmid
		Staphylococcus aureus plasmid p6306, complete sequence	99.95	1	25960	MK933274.1	p6306		plasmid only		Integrated into another plasmid
		Staphylococcus aureus plasmid p4456, complete sequence	99.95	1	28164	MK933272.1	p4456		plasmid only		Integrated into another plasmid
		Staphylococcus aureus plasmid p4578, complete sequence	99.95	1	28164	MK933268.1	p4578		plasmid only		Integrated into another plasmid
		Staphylococcus aureus subsp. aureus M013 plasmid pM013, complete sequence	99.95	1	21682	CP039996.1	M013	CP003166.2	59	NA	Integrated into another plasmid
		Staphylococcus aureus strain SA19-SX plasmid unnamed1, complete sequence	99.95	1	43336	CP130527.1	SA19-SX	NZ_CP130526.1	59	NA	Integrated into another plasmid
		Staphylococcus aureus strain SA25-SX plasmid unnamed1, complete sequence	99.95	1	25958	CP130519.1	SA25-SX	NZ_CP130518.1	NA	NA	Integrated into another plasmid
		Staphylococcus aureus strain DC.RB_015 plasmid unnamed1, complete sequence	99.95	1	22961	CP083435.1	DC.RB_015	NZ_CP083434.1	59	NA	Integrated into another plasmid
		Staphylococcus aureus plasmid SAP014A, complete sequence	99.95	1	50429	GQ900379.1	SAP014A		plasmid only		Integrated into another plasmid
		Staphylococcus warneri strain WB224 plasmid pWB224_2, complete sequence	99.95	1	36134	CP053472.1	other Staphylococcus species				Integrated into another plasmid
		Staphylococcus epidermidis strain SESURV_p3_1362 chromosome	99.95	1	2440296	CP043801.1	other Staphylococcus species				Integrated into chromosome
		Staphylococcus epidermidis strain SESURV_p3_0825 chromosome	99.95	1	2445451	CP043792.1	other Staphylococcus species				Integrated into chromosome
		Staphylococcus aureus plasmid SAP093A, complete sequence	99.95	1	4439	GQ900441.1	SAP093A		plasmid only
		Staphylococcus epidermidis NBRC 100911 plasmid pSEP1 DNA, complete genome	99.95	1	4439	AP019722.1	other Staphylococcus species
		Staphylococcus aureus strain GY8 plasmid p1, complete sequence	99.95	0.98	25884	CP092826.1	GY8	NZ_CP092825.1	59	NA	Integrated into another plasmid
		Staphylococcus aureus strain ER10617.3 chromosome, complete genome	99.95	0.86	2867545	CP051933.1	ER10617.3	CP051933.1	72	CC8	Integrated into chromosome
		Staphylococcus aureus subsp. aureus strain 11819-97 plasmid pT49, complete sequence	99.94	0.92	4896	KM281803.1	11819-97	CP003194.1	80	NA
		Staphylococcus aureus subsp. aureus COL plasmid pT181, complete genome	99.93	1	4440	CP000045.2	COL	CP000046.1	250	CC8
		Staphylococcus aureus strain pt293 chromosome, complete genome	99.93	1	2950069	CP049381.1	pt293	CP049381.1	8	CC8	Integrated into chromosome
		Pseudomonas aeruginosa strain K34-7 plasmid pK34-7-1, complete sequence	99.93	1	4440	CP029708.1	other species
		Staphylococcus aureus strain 5Sau489 plasmid p5Sau489, complete sequence	99.93	1	43523	MK992500.1	5Sau489	DAOWPR010000001-41	923	CC8	Integrated into another plasmid
		Staphylococcus aureus strain Col52-A5 plasmid pCOL52-A5, complete sequence	99.93	1	37585	CP040561.1	Col52-A5	NZ_CP040560.1	923	CC8	Integrated into another plasmid
		Staphylococcus aureus strain V2200 plasmid pV2200, complete sequence	99.93	1	43396	CP007658.1	V2200	NZ_CP007657.1	923	CC8	Integrated into another plasmid
		Staphylococcus aureus plasmid p2575, complete sequence	99.92	1	25959	MK933271.1	p2575		plasmid only		Integrated into another plasmid
		Staphylococcus argenteus strain XNO62 plasmid pXNO62, complete sequence	99.92	1	26760	MH068822.1	other Staphylococcus species				Integrated into another plasmid
		Staphylococcus argenteus strain XNO106 plasmid unnamed, complete sequence	99.92	1	26757	CP025250.1	other Staphylococcus species				Integrated into another plasmid
		Staphylococcus aureus strain SA24-SX plasmid unnamed1, complete sequence	99.92	1	25959	CP130521.1	SA24-SX	NZ_CP130520.1	3355	NA	Integrated into another plasmid
		Staphylococcus aureus plasmid pPM1 DNA, complete sequence, strain: PM1	99.92	1	25961	AB699881.1	pPM1		plasmid only		Integrated into another plasmid
		Staphylococcus lugdunensis strain Tlug20G-4 plasmid pT20G, complete sequence	99.92	0.86	37435	KU882685.1	other Staphylococcus species				Integrated into another plasmid
		Staphylococcus lugdunensis strain Tlug8G-4 plasmid pT8G, complete sequence	99.92	0.86	31767	KU882684.1	other Staphylococcus species				Integrated into another plasmid
		Staphylococcus lugdunensis strain Tlug33G-4 plasmid pT33G-1, complete sequence	99.92	0.86	46415	KU882683.1	other Staphylococcus species				Integrated into another plasmid
		Staphylococcus epidermidis strain CKFA-393 plasmid pCKFA393-1, complete sequence	99.92	0.86	30246	CP129366.1	other Staphylococcus species				Integrated into another plasmid
		Staphylococcus aureus strain C863 plasmid pC863_1, complete sequence	99.92	0.86	32406	CP127598.1	C863	CP127597.1	3548	CC15	Integrated into another plasmid
		Staphylococcus aureus strain SASWT1215 plasmid unnamed1, complete sequence	99.92	0.86	28243	CP109934.1	SASWT1215	NZ_CP109933.1	5	CC5	Integrated into another plasmid
		Staphylococcus epidermidis strain 9 plasmid unnamed1	99.92	0.86	29914	CP121232.1	other Staphylococcus species				Integrated into another plasmid
		Staphylococcus epidermidis strain 8 plasmid unnamed2	99.92	0.86	58091	CP102566.2	other Staphylococcus species				Integrated into another plasmid
		Staphylococcus lugdunensis strain CGMH_SL131 plasmid pCGMH_SL131, complete sequence	99.92	0.86	26021	CP061481.1	other Staphylococcus species				Integrated into another plasmid
		Staphylococcus lugdunensis strain CGMH_SL138 plasmid pCGMH_SL138, complete sequence	99.92	0.86	28684	CP061479.1	other Staphylococcus species				Integrated into another plasmid
		Staphylococcus epidermidis strain 18H26-N2 plasmid pT8Gep, complete sequence	99.92	0.86	30134	MN148449.1	other Staphylococcus species				Integrated into another plasmid
		Staphylococcus haemolyticus strain 18D27-2 plasmid pT8Gha, complete sequence	99.92	0.86	25954	MN148448.1	other Staphylococcus species				Integrated into another plasmid
		Staphylococcus aureus strain SR153 plasmid pSR02, complete sequence	99.92	0.81	28040	CP048645.1	SR153	NZ_CP048643.1	5	CC5	Integrated into another plasmid
		Mammaliicoccus lentus strain 7074 plasmid pML7074-3	99.91	1	4440	CP118779.1	other species
		Staphylococcus aureus strain ER02658.3 plasmid unnamed1, complete sequence	99.91	1	54102	CP030497.1	ER02658.3	CP030498.1	8	CC8	Integrated into another plasmid
		Staphylococcus aureus strain WBG7583 plasmid pWBG753, complete sequence	99.9	1	30029	CP070990.1	WBG7583	CP070989.1	8	CC8	Integrated into another plasmid
		Staphylococcus aureus plasmid SAP103A, partial sequence	99.9	1	29258	GQ900497.1	SAP103A		plasmid only		Integrated into another plasmid
		Staphylococcus aureus plasmid pWBG753, complete sequence	99.9	1	30047	GQ900395.1	pWBG753		plasmid only		Integrated into another plasmid
		Staphylococcus aureus strain CFSAN007850 plasmid pCFSAN007850, complete sequence	99.9	1	39249	CP017683.1	CFSAN007850	NZ_CP017682.1	5	CC5	Integrated into another plasmid
		Staphylococcus aureus strain tu1 plasmid pSAP060B, complete sequence	99.9	1	4440	MH785255.1	tu1		plasmid only
		Staphylococcus aureus strain ch8 plasmid pSAP060B, complete sequence	99.9	1	4440	MH785230.1	ch8		plasmid only
		Staphylococcus aureus tetracycline resistance plasmid pKH6, complete sequence	99.89	1	4439	U38428.1	pKH6		plasmid only
		Staphylococcus aureus strain ER10667.3 plasmid pER10667.3A.1, complete sequence	99.88	1	70459	CP051930.1	ER10667.3	CP051929.1	8	CC8	Integrated into another plasmid
		Staphylococcus epidermidis strain NCCP 16828 chromosome, complete genome	99.85	1	2503516	CP043847.1	other Staphylococcus species				Integrated into chromosome
		Staphylococcus aureus plasmid p6530, complete sequence	99.85	1	25963	MK933276.1	p6530		plasmid only		Integrated into another plasmid
		Staphylococcus aureus strain JY10 plasmid pKH16, complete sequence	99.84	1	4442	EU365621.1	JY10		plasmid only
		Staphylococcus epidermidis strain none genome assembly, plasmid: 3	99.84	0.98	16034	LR735442.1	other Staphylococcus species				Integrated into another plasmid
		Staphylococcus epidermidis strain FDAARGOS_913 plasmid unnamed1, complete sequence	99.8	1	11858	CP065654.1	other Staphylococcus species				Integrated into another plasmid
		Staphylococcus aureus strain IVB6215 plasmid unnamed3, complete sequence	99.8	0.97	4740	CP094767.1	IVB6215	NZ_CP094765.1	3667	CC30
		Staphylococcus epidermidis strain NCCP 16829 chromosome, complete genome	99.74	1	2443663	CP043841.1	other Staphylococcus species				Integrated into chromosome
		Staphylococcus epidermidis strain MCPSe216 plasmid pMCPSe216-01, complete sequence	99.73	0.99	4419	KF290957.1	other Staphylococcus species
		Mammaliicoccus vitulinus strain FDAARGOS_1153 plasmid unnamed, complete sequence	99.7	1	4440	CP068062.1	other species
		Mammaliicoccus vitulinus strain DSM 15615 plasmid unnamed1, complete sequence	99.68	1	4440	CP118975.1	other species
		Staphylococcus haemolyticus strain CGMH-SH51 plasmid unnamed, complete sequence	99.68	0.99	33938	CP092479.1	other Staphylococcus species				Integrated into another plasmid
		Staphylococcus aureus plasmid pT181, complete sequence	99.67	1	4439	J01764.1	pT181		plasmid only
		Staphylococcus aureus plasmid J3358, partial sequence	99.66	1	6024	U36910.1	J3358		plasmid only
		Staphylococcus aureus strain ph1 plasmid pSAP060B, complete sequence	99.66	0.97	4498	MH785224.1	ph1		plasmid only
		Staphylococcus aureus plasmid SAP060B, complete sequence	99.66	0.97	4498	GQ900417.1	SAP060B		plasmid only
		Sphingobacterium multivorum strain FDAARGOS_1141 plasmid unnamed	99.66	0.96	4273	CP068225.1	other species
		Mammaliicoccus vitulinus strain FDAARGOS_1207 plasmid unnamed, complete sequence	99.64	1	4440	CP069487.1	other species
		Staphylococcus aureus strain IVB6242 plasmid unnamed2, complete sequence	99.61	0.97	4729	CP094756.1	IVB6242	NZ_CP094755.1	2957	CC30
		Staphylococcus xylosus strain XIV 10B1 plasmid pSX10B1, complete sequence	99.59	0.95	4498	MK433518.1	other Staphylococcus species
		Mammaliicoccus vitulinus strain FDAARGOS_1154 plasmid unnamed, complete sequence	99.5	1	5377	CP068480.1	other species
Query	Query length (bp)	Homologous plasmids	Per. Identity	Query Cover	Subject length (bp)	Subject accession no.	Strain name	Chromosome accession no.	STa	CCb	Note
pTDC08	8033	Staphylococcus aureus strain C205 plasmid pC205_3, complete sequence	99.89	1	8034	CP127812.1	C205	CP127809.1	508	CC45
		Staphylococcus aureus strain C294 plasmid pC294_2, complete sequence	99.88	1	8034	CP127715.1	C294	CP127713.1	508	CC45
		Staphylococcus aureus strain C862 plasmid pC862_2, complete sequence	99.88	1	8037	CP127564.1	C862	CP127562.1	508	CC45
		Staphylococcus aureus strain C67 plasmid pC67_1, complete sequence	99.85	1	8034	CP127763.1	C67	CP127762.1	508	CC45
		Staphylococcus aureus strain C18 plasmid pC18_4, complete sequence	99.84	1	8034	CP127818.1	C18	CP127816.1	8	CC8
		Staphylococcus aureus strain C331 plasmid pC331_1, complete sequence	99.81	1	8033	CP127580.1	C331	CP127579.1	45	CC45
		Staphylococcus aureus strain ER01564.3 plasmid unnamed2, complete sequence	99.78	1	42804	CP030522.1	ER01564.3	CP030520.1	5	CC5	Integrated into another plasmid
		Staphylococcus aureus strain UP_926 plasmid unnamed, complete sequence	99.76	1	8034	CP047834.1	UP_926	NZ_CP047833.1	6301	CC45
		Staphylococcus aureus strain ER03868.3 plasmid unnamed1, complete sequence	99.76	1	8032	CP030402.1	ER03868.3	CP030403.1	45	CC45
		Staphylococcus aureus strain 13420 plasmid unnamed2, complete sequence	99.72	1	8110	CP021143.1	13420	NZ_CP021141.1	30	CC30
		Staphylococcus aureus strain SA2107 plasmid pSA2107-2, complete sequence	99.71	1	8033	CP104561.1	SA2107	NZ_CP104559.1	45	CC45
		Staphylococcus aureus strain AR_0471 plasmid unnamed2, complete sequence	99.41	1	8012	CP029651.1	AR_0471	NZ_CP029652.1	508	CC45
		Staphylococcus aureus strain ER04013.3 plasmid unnamed2, complete sequence	99.38	1	8041	CP030460.1	ER04013.3	CP030459.1	8	CC8
		Staphylococcus aureus plasmid pRJ6, complete sequence	98.09	0.9	7904	AF241888.2				plasmid only
		Staphylococcus aureus strain 4181 plasmid pRJ80, complete sequence	97.62	0.99	8289	MK796167.1	4181	NZ_JABTYB010000001-20	126	CC97
a, b NA: not available

[truncated: 1 more sheets: Table S11]
